# Supplementary material for: In vivo development of resistance to novel β-lactam/β-lactamase inhibitor combinations in KPC-producing Klebsiella pneumoniae infections: a case series
Source: Eur J Clin Microbiol Infect Dis. 2024 Oct 10;43(12):2407–17. doi: 10.1007/s10096-024-04958-w (PMC11608324; doi:10.1007/s10096-024-04958-w)
Supplement: Supplementary file 2 — (XLSX 39.0 KB) [file 10096_2024_4958_MOESM2_ESM.xlsx]

## Sheet: Sheet1
Table S1. Genomic characteristics of KPC-Kp strains included in this study
STRAIN	MLST	SEROTYPE		Tn4401	Promoter region of the blaKPC gene		ANTIMCIROBIAL RESISTANCE DETERMINANTS													PLASMIDS
						BETA-LACTAMS		AMINOGLYCOSIDE	QUINOLONE	PHENICOL	FOSFOMYCIN	TRIMETHOPRIM	MULTIDRUG EFFLUX	QUATERNARY AMMONIUM COMPOUNDS	SULFONAMIDE	COLISTIN		PORINS
						Carbapenemase	ESBL											OmpK35	OmpK36_
32 RA-01	101	O1/O2v1 K17		isoform a	widl type	blaKPC-2	blaSHV-1	armA	gyrA_D87N,gyrA_S83Y parC_S80I		fosA		emrD oqxA oqxB20					wt	ompK36_T136TDT	ColRNAI IncFIA(HI1) IncFII(K) IncR
33 RA-02	101	O1/O2v1 K17		isoform a	widl type	blaKPC-33	blaSHV-1	armA	gyrA_D87N,gyrA_S83Y parC_S80I		fosA		emrD oqxA oqxB20					wt	ompK36_T136TDT	ColRNAI IncFIA(HI1) IncR
34 RA-03	101	O1/O2v1 K17		isoform a	widl type	blaKPC-2	blaTEM-1, blaSHV-1	armA	gyrA_D87N,gyrA_S83Y parC_S80I		fosA		emrD oqxA oqxB20					wt	ompK36_T136TDT	Col156 Col(MG828) ColRNAI IncFIA(HI1) IncFIB(K) IncFII(K) IncR
36 GG-01	101	O1/O2v1 K17		isoform a	widl type	blaKPC-2	blaSHV-1	armA	gyrA_D87N,gyrA_S83Y parC_S80I		fosA		emrD oqxA oqxB20					wt	ompK36_T136TDT	ColRNAI IncFIA(HI1) IncFII(K) IncR
37GG-02	101	O1/O2v1 K17		isoform a	widl type	blaKPC-2	blaTEM-1, blaSHV-1	armA	gyrA_D87N,gyrA_S83Y parC_S80I		fosA		emrD oqxA oqxB20					wt	ompK36_T136TDT	Col156 ColRNAI IncFIA(HI1) IncFII(K) IncR
38 GG-03	101	O1/O2v1 K17		isoform a	widl type	blaKPC-14	blaSHV-1	armA	gyrA_D87N,gyrA_S83Y parC_S80I		fosA		emrD oqxA oqxB20					wt	ompK36_T136TDT	Col156 Col(MG828) ColRNAI IncFIA(HI1) IncFII(K) IncR
39 R-01	512	O1/O2v2 K107		isoform a	widl type	blaKPC-3	blaTEM-1, blaSHV-11	aph(3')-Ia aadA2 aac(6')-Ib	gyrA_S83I parC_S80I	catA1	fosA	dfrA12	emrD oqxA oqxB	qacEdelta1	sul1			truncated at aa 88	ompK36_D135DGD	ColRNAI IncFIB(K) IncFIB(pQil) IncFII(K)
40 R-02	868	O1/O2v2 K107		isoform a	widl type	blaKPC-3	blaSHV-11, blaOXA-1, blaCTX-M-15	aadA2 aac(3)-IIe aac(6')-Ib	gyrA_S83I parC_S80I qnrB1	catB3	fosA	dfrA14	emrD oqxA oqxB	qacEdelta1	sul1			truncated at aa 88	truncated at aa 81	ColRNAI IncFIB(K) IncFIB(pQil) IncFII(K)
41 T-01	1685	O1/O2v1 K17		isoform a	widl type	blaKPC-2	blaTEM-206, blaSHV-1, blaOXA-1, blaCTX-M-15	armA aac(3)-IIe aac(6')-Ib-cr5	gyrA_D87N,gyrA_S83Y parC_S80I qnrB1	catB3	fosA	dfrA14	emrD oqxA oqxB20					wt	ompK36_T136TDT	ColRNAI IncFIA(HI1) IncFIB(K) IncFII(K) IncR
42 T-02	1685	O1/O2v1 K17		isoform a	widl type	blaKPC-14	blaTEM-1, blaSHV-1, blaOXA-1, blaCTX-M-15	armA	gyrA_D87N,gyrA_S83Y parC_S80I	catB3	fosA	dfrA14	emrD oqxA oqxB20					wt	ompK36_T136TDT	ColRNAI IncFIA(HI1) IncFIB(K) IncFII(K) IncR
