# Supplementary material for: In vivo development of resistance to novel β-lactam/β-lactamase inhibitor combinations in KPC-producing Klebsiella pneumoniae infections: a case series
Source: Eur J Clin Microbiol Infect Dis. 2024 Oct 10;43(12):2407–17. doi: 10.1007/s10096-024-04958-w (PMC11608324; doi:10.1007/s10096-024-04958-w)
Supplement: Supplementary file 3 — (XLSX 157 KB) [file 10096_2024_4958_MOESM3_ESM.xlsx]

## Sheet: 33RA02_VS_reference_(32RA01)
Table S2. Genomic comparison of the strains isolated from the same patient
SNPs and insertion/deletions analysis of 33RA02 isolate in comparison to parental strain (32RA01)
mutation	freq	annotation	gene	description
G→A	13.8%	E293K (GAG→AAG)	unknown →	Histidyl‑tRNA synthetase (EC 6.1.1.21)
A→G	43.0%	intergenic (+278/+247)	unknown → / ← unknown	4‑carboxymuconolactone decarboxylase (EC 4.1.1.44)/hypothetical protein
T→C	40.8%	intergenic (+284/+241)	unknown → / ← unknown	4‑carboxymuconolactone decarboxylase (EC 4.1.1.44)/hypothetical protein
A→C	38.7%	intergenic (+288/+237)	unknown → / ← unknown	4‑carboxymuconolactone decarboxylase (EC 4.1.1.44)/hypothetical protein
C→T	47.0%	intergenic (+363/+162)	unknown → / ← unknown	4‑carboxymuconolactone decarboxylase (EC 4.1.1.44)/hypothetical protein
A→G	28.7%	intergenic (+441/+84)	unknown → / ← unknown	4‑carboxymuconolactone decarboxylase (EC 4.1.1.44)/hypothetical protein
C→T	37.4%	P154P (CCG→CCA)	unknown ←	Anaerobic dimethyl sulfoxide reductase chain B (EC 1.8.5.3), iron‑sulfur binding subunit
C→T	47.1%	P114P (CCG→CCA)	unknown ←	Anaerobic dimethyl sulfoxide reductase chain B (EC 1.8.5.3), iron‑sulfur binding subunit
T→C	100%	W67R (TGG→CGG)	unknown →	Split AAA‑ATPase protein PA0787
C→A	10.5%	W84L (TGG→TTG)	unknown ←	Acyl‑CoA:acetate CoA‑transferase, alpha subunit (EC 2.8.3.8) / Acyl‑CoA:acetate CoA‑transferase, beta subunit (EC 2.8.3.8)
C→T	52.0%	intergenic (+145/+90)	unknown → / ← unknown	Predicted transcriptional regulator of the myo‑inositol catabolic operon/hypothetical protein
Δ1 bp	52.1%	intergenic (+147/+88)	unknown → / ← unknown	Predicted transcriptional regulator of the myo‑inositol catabolic operon/hypothetical protein
G→C	50.2%	intergenic (+158/+77)	unknown → / ← unknown	Predicted transcriptional regulator of the myo‑inositol catabolic operon/hypothetical protein
C→T	51.2%	intergenic (+199/+36)	unknown → / ← unknown	Predicted transcriptional regulator of the myo‑inositol catabolic operon/hypothetical protein
T→G	13.7%	E99A (GAA→GCA)	unknown ←	hypothetical protein
A→G	50.9%	A63A (GCT→GCC)	unknown ←	hypothetical protein
G→T	56.9%	P54T (CCG→ACG)	unknown ←	hypothetical protein
G→T	54.9%	P52T (CCA→ACA)	unknown ←	hypothetical protein
A→T	100%	intergenic (‑27/+45)	unknown ← / ← unknown	hypothetical protein/5‑deoxy‑glucuronate isomerase (EC 5.3.1.30)
G→A	49.7%	intergenic (+293/+237)	unknown → / ← unknown	Transcriptional regulator STM0952, LysR family/tRNA‑Ser‑GGA
T→C	21.4%	F98L (TTC→CTC)	unknown →	ORF25
G→T	68.6%	A216A (GCG→GCT)	unknown →	Outer membrane porin KPN_04057/KPN_04724
C→G	70.0%	V217V (GTC→GTG)	unknown →	Outer membrane porin KPN_04057/KPN_04724
A→G	60.0%	P234P (CCA→CCG)	unknown →	Outer membrane porin KPN_04057/KPN_04724
G→A	12.9%	G272G (GGC→GGT)	unknown ←	5'‑nucleotidase (EC 3.1.3.5)
C→T	15.3%	T910M (ACG→ATG)	unknown →	Uncharacterized protein YhdP
C→T	24.5%	intergenic (+420/+224)	unknown → / ← unknown	Glycerate‑2‑kinase (EC 2.7.1.165)/hypothetical protein
C→T	24.9%	intergenic (+422/+222)	unknown → / ← unknown	Glycerate‑2‑kinase (EC 2.7.1.165)/hypothetical protein
A→C	24.1%	intergenic (+423/+221)	unknown → / ← unknown	Glycerate‑2‑kinase (EC 2.7.1.165)/hypothetical protein
C→T	26.3%	intergenic (+435/+209)	unknown → / ← unknown	Glycerate‑2‑kinase (EC 2.7.1.165)/hypothetical protein
C→T	12.5%	G162D (GGC→GAC)	unknown ←	Glutathione S‑transferase, omega (EC 2.5.1.18)
G→A	10.5%	A76A (GCG→GCA)	unknown →	Glycerol dehydratase reactivation factor large subunit
C→A	13.1%	intergenic (‑350/+46)	unknown ← / ← unknown	Cystathionine beta‑synthase (EC 4.2.1.22)/tRNA‑Phe‑GAA
A→G	13.2%	intergenic (‑352/+44)	unknown ← / ← unknown	Cystathionine beta‑synthase (EC 4.2.1.22)/tRNA‑Phe‑GAA
G→A	12.9%	A108T (GCC→ACC)	unknown →	Uncharacterized MFS‑type transporter
A→G	16.7%	Q85R (CAG→CGG)	unknown →	Uncharacterized protein YqcC
T→C	31.8%	intergenic (+225/‑266)	unknown → / → unknown	Membrane‑bound lytic murein transglycosylase B/Manganese ABC transporter, ATP‑binding protein SitB
C→A	18.0%	intergenic (+244/‑247)	unknown → / → unknown	Membrane‑bound lytic murein transglycosylase B/Manganese ABC transporter, ATP‑binding protein SitB
C→T	13.8%	A940V (GCT→GTT)	unknown →	Phage tail length tape‑measure protein GpT
C→G	100%	R383R (CGC→CGG)	unknown →	Gamma‑glutamyl‑putrescine oxidase (EC1.4.3.‑)
G→T	18.2%	A104A (GCC→GCA)	unknown ←	Endonuclease
G→A	21.7%	G381G (GGC→GGT)	unknown ←	Translation elongation factor Tu
A→G	39.5%	Y70Y (TAT→TAC)	unknown ←	Translation elongation factor Tu
G→T	100%	D178Y (GAT→TAT)	unknown →	Class A beta‑lactamase (EC 3.5.2.6) => KPC family, carbapenem‑hydrolyzing
G→A	26.2%	intergenic (‑508/+497)	unknown ← / ← unknown	Chromosome (plasmid) partitioning protein ParA/Replication initiation protein RepE
A→G	44.3%	intergenic (‑662/+343)	unknown ← / ← unknown	Chromosome (plasmid) partitioning protein ParA/Replication initiation protein RepE
G→T	47.1%	intergenic (‑667/+338)	unknown ← / ← unknown	Chromosome (plasmid) partitioning protein ParA/Replication initiation protein RepE
A→G	11.0%	intergenic (‑25/‑153)	unknown ← / → unknown	Transcriptional regulator KdgR, KDG operon repressor/Uncharacterized transporter YebQ, major facilitator superfamily (MFS)
G→A	12.9%	G28G (GGC→GGT)	unknown ←	L‑cystine ABC transporter (wide substrate range), permease protein YecS
T→C	100%	T2888T (ACA→ACG)	unknown ←	Phage tail fiber
C→T	100%	T2887T (ACG→ACA)	unknown ←	Phage tail fiber
G→A	13.3%	S1489S (AGC→AGT)	unknown ←	Phage tail fiber
G→A	12.9%	Q404* (CAA→TAA)	unknown ←	Phage head, head‑tail preconnector protease C / Phage head, scaffolding domain Nu3
C→A	100%	R115L (CGC→CTC)	unknown ←	hypothetical protein
G→T	12.9%	intergenic (+459/‑251)	unknown → / → unknown	putative dopa decarboxylase protein remnant/MobB protein
A→G	13.9%	noncoding (168/1545 nt)	unknown →	SSU rRNA ## 16S rRNA, small subunit ribosomal RNA
C→T	15.2%	noncoding (184/1545 nt)	unknown →	SSU rRNA ## 16S rRNA, small subunit ribosomal RNA
G→T	28.9%	noncoding (458/1545 nt)	unknown →	SSU rRNA ## 16S rRNA, small subunit ribosomal RNA
G→A	28.9%	noncoding (460/1545 nt)	unknown →	SSU rRNA ## 16S rRNA, small subunit ribosomal RNA
T→C	26.0%	noncoding (474/1545 nt)	unknown →	SSU rRNA ## 16S rRNA, small subunit ribosomal RNA
G→A	26.1%	noncoding (475/1545 nt)	unknown →	SSU rRNA ## 16S rRNA, small subunit ribosomal RNA
G→T	26.2%	noncoding (476/1545 nt)	unknown →	SSU rRNA ## 16S rRNA, small subunit ribosomal RNA
C→T	39.3%	noncoding (621/1545 nt)	unknown →	SSU rRNA ## 16S rRNA, small subunit ribosomal RNA
T→A	35.3%	noncoding (1010/1545 nt)	unknown →	SSU rRNA ## 16S rRNA, small subunit ribosomal RNA
C→G	35.2%	noncoding (1011/1545 nt)	unknown →	SSU rRNA ## 16S rRNA, small subunit ribosomal RNA
G→C	37.1%	noncoding (1020/1545 nt)	unknown →	SSU rRNA ## 16S rRNA, small subunit ribosomal RNA
A→T	36.9%	noncoding (1021/1545 nt)	unknown →	SSU rRNA ## 16S rRNA, small subunit ribosomal RNA
T→C	12.1%	noncoding (1137/1545 nt)	unknown →	SSU rRNA ## 16S rRNA, small subunit ribosomal RNA
A→C	12.3%	noncoding (1138/1545 nt)	unknown →	SSU rRNA ## 16S rRNA, small subunit ribosomal RNA
C→T	11.8%	intergenic (+38/‑46)	unknown → / → unknown	SSU rRNA ## 16S rRNA, small subunit ribosomal RNA/tRNA‑Glu‑TTC
7 bp→17 bp	22.9%	intergenic (+152/‑21)	unknown → / → unknown	tRNA‑Glu‑TTC/LSU rRNA ## 23S rRNA, large subunit ribosomal RNA
+C	12.4%	intergenic (+159/‑20)	unknown → / → unknown	tRNA‑Glu‑TTC/LSU rRNA ## 23S rRNA, large subunit ribosomal RNA
+G	12.4%	intergenic (+159/‑20)	unknown → / → unknown	tRNA‑Glu‑TTC/LSU rRNA ## 23S rRNA, large subunit ribosomal RNA
G→A	12.9%	intergenic (+161/‑18)	unknown → / → unknown	tRNA‑Glu‑TTC/LSU rRNA ## 23S rRNA, large subunit ribosomal RNA
+TGAA	47.4%	intergenic (+161/‑18)	unknown → / → unknown	tRNA‑Glu‑TTC/LSU rRNA ## 23S rRNA, large subunit ribosomal RNA
A→G	29.7%	noncoding (104/2904 nt)	unknown →	LSU rRNA ## 23S rRNA, large subunit ribosomal RNA
C→T	30.7%	noncoding (135/2904 nt)	unknown →	LSU rRNA ## 23S rRNA, large subunit ribosomal RNA
A→G	31.2%	noncoding (136/2904 nt)	unknown →	LSU rRNA ## 23S rRNA, large subunit ribosomal RNA
T→C	30.6%	noncoding (143/2904 nt)	unknown →	LSU rRNA ## 23S rRNA, large subunit ribosomal RNA
G→A	30.8%	noncoding (144/2904 nt)	unknown →	LSU rRNA ## 23S rRNA, large subunit ribosomal RNA
G→A	15.3%	noncoding (259/2904 nt)	unknown →	LSU rRNA ## 23S rRNA, large subunit ribosomal RNA
G→A	36.3%	noncoding (291/2904 nt)	unknown →	LSU rRNA ## 23S rRNA, large subunit ribosomal RNA
C→T	16.6%	noncoding (357/2904 nt)	unknown →	LSU rRNA ## 23S rRNA, large subunit ribosomal RNA
G→A	46.5%	noncoding (452/2904 nt)	unknown →	LSU rRNA ## 23S rRNA, large subunit ribosomal RNA
T→C	27.2%	noncoding (844/2904 nt)	unknown →	LSU rRNA ## 23S rRNA, large subunit ribosomal RNA
A→T	9.1%	noncoding (1216/2904 nt)	unknown →	LSU rRNA ## 23S rRNA, large subunit ribosomal RNA
C→G	9.0%	noncoding (1217/2904 nt)	unknown →	LSU rRNA ## 23S rRNA, large subunit ribosomal RNA
G→C	8.8%	noncoding (1226/2904 nt)	unknown →	LSU rRNA ## 23S rRNA, large subunit ribosomal RNA
T→A	9.0%	noncoding (1227/2904 nt)	unknown →	LSU rRNA ## 23S rRNA, large subunit ribosomal RNA
G→A	25.6%	noncoding (1483/2904 nt)	unknown →	LSU rRNA ## 23S rRNA, large subunit ribosomal RNA
C→T	29.8%	noncoding (1528/2904 nt)	unknown →	LSU rRNA ## 23S rRNA, large subunit ribosomal RNA
C→T	40.0%	noncoding (1592/2904 nt)	unknown →	LSU rRNA ## 23S rRNA, large subunit ribosomal RNA
A→G	11.1%	noncoding (1593/2904 nt)	unknown →	LSU rRNA ## 23S rRNA, large subunit ribosomal RNA
G→A	37.1%	noncoding (2817/2904 nt)	unknown →	LSU rRNA ## 23S rRNA, large subunit ribosomal RNA
C→T	37.6%	noncoding (2825/2904 nt)	unknown →	LSU rRNA ## 23S rRNA, large subunit ribosomal RNA
+G	49.7%	intergenic (+20/‑171)	unknown → / → unknown	LSU rRNA ## 23S rRNA, large subunit ribosomal RNA/5S rRNA ## 5S ribosomal RNA
+G	8.2%	intergenic (+21/‑170)	unknown → / → unknown	LSU rRNA ## 23S rRNA, large subunit ribosomal RNA/5S rRNA ## 5S ribosomal RNA
A→G	46.5%	intergenic (+22/‑169)	unknown → / → unknown	LSU rRNA ## 23S rRNA, large subunit ribosomal RNA/5S rRNA ## 5S ribosomal RNA
T→A	19.5%	intergenic (+23/‑168)	unknown → / → unknown	LSU rRNA ## 23S rRNA, large subunit ribosomal RNA/5S rRNA ## 5S ribosomal RNA
G→A	19.1%	intergenic (+30/‑161)	unknown → / → unknown	LSU rRNA ## 23S rRNA, large subunit ribosomal RNA/5S rRNA ## 5S ribosomal RNA
Δ95 bp	44.5%	intergenic (+67/‑30)	unknown → / → unknown	LSU rRNA ## 23S rRNA, large subunit ribosomal RNA/5S rRNA ## 5S ribosomal RNA
A→G	14.7%	intergenic (‑397/‑251)	unknown ← / → unknown	hypothetical protein/hypothetical protein
T→C	56.4%	intergenic (+67/‑3)	unknown → / → unknown	Mobile element protein/Mobile element protein
G→A	11.1%	A91A (GCC→GCT)	unknown ←	Inosine‑guanosine kinase (EC 2.7.1.73)
G→A	11.8%	A360V (GCG→GTG)	unknown ←	Alkaline phosphatase (EC 3.1.3.1)
G→A	40.9%	Y411Y (TAC→TAT)	unknown ←	T6SS component TssC (ImpC/VipB)
G→A	51.2%	A347V (GCG→GTG)	unknown ←	T6SS component TssC (ImpC/VipB)
T→C	53.8%	P325P (CCA→CCG)	unknown ←	T6SS component TssC (ImpC/VipB)
T→A	55.7%	A306A (GCA→GCT)	unknown ←	T6SS component TssC (ImpC/VipB)
A→G	53.5%	G290G (GGT→GGC)	unknown ←	T6SS component TssC (ImpC/VipB)
T→C	52.2%	K289K (AAA→AAG)	unknown ←	T6SS component TssC (ImpC/VipB)
G→A	59.1%	D275D (GAC→GAT)	unknown ←	T6SS component TssC (ImpC/VipB)
A→G	57.2%	G273G (GGT→GGC)	unknown ←	T6SS component TssC (ImpC/VipB)
A→C	56.0%	G268G (GGT→GGG)	unknown ←	T6SS component TssC (ImpC/VipB)
A→G	57.0%	G260G (GGT→GGC)	unknown ←	T6SS component TssC (ImpC/VipB)
G→A	69.8%	T253T (ACC→ACT)	unknown ←	T6SS component TssC (ImpC/VipB)
G→C	41.2%	A206A (GCC→GCG)	unknown ←	T6SS component TssC (ImpC/VipB)
G→C	46.3%	L162L (CTC→CTG)	unknown ←	T6SS component TssC (ImpC/VipB)
A→G	50.1%	R74R (CGT→CGC)	unknown ←	T6SS component TssC (ImpC/VipB)
A→G	62.4%	C40R (TGC→CGC)	unknown ←	T6SS component TssC (ImpC/VipB)
G→A	61.3%	P37S (CCG→TCG)	unknown ←	T6SS component TssC (ImpC/VipB)
G→C	58.7%	S20R (AGC→AGG)	unknown ←	T6SS component TssC (ImpC/VipB)
A→C	52.6%	F97L (TTT→TTG)	unknown ←	Transposase
T→G	48.4%	L82F (TTA→TTC)	unknown ←	Transposase
G→A	32.6%	F78F (TTC→TTT) ‡	unknown ←	Transposase
A→C	32.6%	F78V (TTC→GTC) ‡	unknown ←	Transposase
C→G	40.8%	E75Q (GAG→CAG)	unknown ←	Transposase
A→G	43.2%	L66S (TTG→TCG)	unknown ←	Transposase
A→G	43.1%	I65I (ATT→ATC)	unknown ←	Transposase
A→G	40.5%	R51R (CGT→CGC)	unknown ←	Transposase
A→C	45.2%	Y37D (TAT→GAT)	unknown ←	Transposase
G→C	59.6%	T9R (ACA→AGA) ‡	unknown ←	Transposase
T→G	59.6%	T9P (ACA→CCA) ‡	unknown ←	Transposase
A→G	63.6%	N4N (AAT→AAC)	unknown ←	Transposase
T→C	63.0%	intergenic (‑27/+6)	unknown ← / ← unknown	Transposase/hypothetical protein
A→T	63.5%	intergenic (‑28/+5)	unknown ← / ← unknown	Transposase/hypothetical protein
A→C	65.2%	intergenic (‑32/+1)	unknown ← / ← unknown	Transposase/hypothetical protein
C→T	11.7%	G127D (GGC→GAC) ‡	unknown ←	Mobile element protein
C→T	11.5%	G127S (GGC→AGC) ‡	unknown ←	Mobile element protein
C→A	13.5%	R36L (CGG→CTG)	unknown ←	Mobile element protein
G→A	25.1%	intergenic (–/–)	– / –	–/–
G→A	37.3%	intergenic (–/–)	– / –	–/–
A→G	46.7%	intergenic (–/–)	– / –	–/–
Δ157 bp	100%	intergenic (–/–)	– / –	–/–
Δ148 bp	100%	intergenic (–/–)	– / –	–/–
(G)127→-1	100%	intergenic (–/–)	– / –	–/–
G→A	18.9%	A417A (GCG→GCA)	unknown →	Xanthine permease @ Xanthine:proton symporter XanP
C→T	20.0%	intergenic (+145/‑101)	unknown → / → unknown	Uncharacterized protein YicH/PTS system, maltose and glucose‑specific IIC component / PTS system, maltose and glucose‑specific IIB component (EC 2.7.1.208)
(T)127→-1	100%	intergenic (–/–)	– / –	–/–
Δ1 bp	20.0%	coding (620/1182 nt)	unknown →	Sugar efflux transporter B
G→A	10.8%	G684D (GGC→GAC)	unknown →	RNA polymerase associated protein RapA
C→T	73.9%	D556D (GAC→GAT)	unknown →	Electron transport complex protein RnfC
G→A	16.3%	V562V (GTG→GTA)	unknown →	Electron transport complex protein RnfC
C→T	9.5%	A569A (GCC→GCT)	unknown →	Electron transport complex protein RnfC
G→A	50.2%	Q577Q (CAG→CAA)	unknown →	Electron transport complex protein RnfC
C→A	6.6%	D582E (GAC→GAA)	unknown →	Electron transport complex protein RnfC
C→T	45.2%	A586V (GCC→GTC)	unknown →	Electron transport complex protein RnfC
G→A	44.5%	E587K (GAA→AAA)	unknown →	Electron transport complex protein RnfC
T→C	18.9%	V620A (GTC→GCC)	unknown →	Electron transport complex protein RnfC
G→A	25.0%	T10M (ACG→ATG)	unknown ←	Transketolase, C‑terminal section (EC 2.2.1.1)
C→A	56.0%	V164F (GTT→TTT)	unknown ←	Mobile element protein
G→A	12.5%	A320T (GCC→ACC)	unknown →	PfkB family carbohydrate kinase Z5686, in cluster with transporter and aldolase
G→T	11.8%	R90S (CGC→AGC)	unknown ←	Succinate dehydrogenase hydrophobic membrane anchor protein
G→A	20.0%	V286I (GTC→ATC)	unknown →	Transcriptional regulator, LacI family
G→A	13.8%	G20D (GGT→GAT)	unknown →	Permease of the drug/metabolite transporter (DMT) superfamily
18 (0.240) +27 bp	55.3%	intergenic (–/‑2)	–/unknown	–/5S rRNA ## 5S ribosomal RNA
		intergenic (+66/‑125)	unknown/unknown	LSU rRNA ## 23S rRNA, large subunit ribosomal RNA/5S rRNA ## 5S ribosomal RNA
8 (0.580)	100%	intergenic (–/‑1)	–/unknown	–/hypothetical protein
		intergenic (–/+189)	–/unknown	–/D‑serine/D‑alanine/glycine transporter
26 (1.120) +GATG	58.5%	intergenic (+120/+115)	unknown/unknown	Predicted transcriptional regulator of the myo‑inositol catabolic operon/hypothetical protein
		coding (151/525 nt)	unknown	hypothetical protein
22 (0.940)	75.4%	intergenic (+285/+34)	unknown/unknown	Outer membrane porin KPN_04057/KPN_04724/2‑aminoethylphosphonate ABC transporter permease protein II (TC 3.A.1.9.1)
		intergenic (–/+254)	–/unknown	–/COG1683: Uncharacterized conserved protein / FIG143828: Hypothetical protein YbgA
79 (3.550) +TGCGACGCGCTTT	100%	intergenic (‑331/–)	unknown/–	Uncharacterized transcriptional regulator YieP, GntR family/–
		intergenic (‑432/–)	unknown/–	LSU ribosomal protein L16p arginine hydroxylase/–
10 (0.440)	27.5%	intergenic (+393/+251)	unknown/unknown	Glycerate‑2‑kinase (EC 2.7.1.165)/hypothetical protein
		intergenic (+622/+22)	unknown/unknown	Glycerate‑2‑kinase (EC 2.7.1.165)/hypothetical protein
17 (0.810)	44.7%	coding (429/3030 nt)	unknown	Transposase
		intergenic (–/‑16)	–/unknown	–/Mobile element protein
20 (0.850)	69.3%	intergenic (‑51/‑115)	unknown/unknown	DNA invertase/hypothetical protein
		coding (416/1773 nt)	unknown	hypothetical protein
13 (0.550)	57.1%	intergenic (‑63/‑103)	unknown/unknown	DNA invertase/hypothetical protein
		coding (430/1773 nt)	unknown	hypothetical protein
22 (0.870) +GGCATGTCAGTGCAGCACA	81.0%	intergenic (+1/–)	unknown/–	Transposase/–
		coding (137/159 nt)	unknown	hypothetical protein
11 (0.100) +43 bp	14.5%	intergenic (+42/‑42)	unknown/unknown	SSU rRNA ## 16S rRNA, small subunit ribosomal RNA/tRNA‑Glu‑TTC
		intergenic (+72/‑107)	unknown/unknown	tRNA‑Glu‑TTC/LSU rRNA ## 23S rRNA, large subunit ribosomal RNA
30 (0.270) +45 bp	54.4%	intergenic (+41/‑150)	unknown/unknown	LSU rRNA ## 23S rRNA, large subunit ribosomal RNA/5S rRNA ## 5S ribosomal RNA
		intergenic (+186/‑5)	unknown/unknown	LSU rRNA ## 23S rRNA, large subunit ribosomal RNA/5S rRNA ## 5S ribosomal RNA
24 (0.210) +45 bp	48.9%	intergenic (+41/‑150)	unknown/unknown	LSU rRNA ## 23S rRNA, large subunit ribosomal RNA/5S rRNA ## 5S ribosomal RNA
		intergenic (+186/‑5)	unknown/unknown	LSU rRNA ## 23S rRNA, large subunit ribosomal RNA/5S rRNA ## 5S ribosomal RNA
25 (1.090) +27 bp	79.5%	intergenic (‑242/+23)	unknown/unknown	Mobile element protein/Replication initiation protein RepE
		intergenic (+34/‑36)	unknown/unknown	Mobile element protein/Mobile element protein
8 (0.290)	100%	intergenic (‑242/+23)	unknown/unknown	Mobile element protein/Replication initiation protein RepE
		coding (73/828 nt)	unknown	DNA replication protein
8 (0.380)	25.3%	intergenic (‑368/‑280)	unknown/unknown	hypothetical protein/hypothetical protein
		intergenic (+138/+32)	unknown/unknown	Inner membrane protein YbhQ/Putative transposase InsK for insertion sequence element IS150
8 (0.660)	38.1%	intergenic (‑60/‑33)	unknown/unknown	Transcriptional repressor RcnR/Nickel/cobalt efflux transporter RcnA
		intergenic (–/–)	–/–	–/–
33 (1.500)	100%	intergenic (–/–)	–/–	–/–
		intergenic (–/–)	–/–	–/–

## Sheet: 34RA03_VS_reference_(32RA01)
SNPs and insertion/deletions analysis of 34RA03 isolate in comparison to parental strain (32RA01)
mutation	freq	annotation	gene	description
A→T	100%	T690T (ACA→ACT)	unknown →	Zinc binding domain / DNA primase (EC 2.7.7.‑), Phage P4‑associated / Replicative helicase RepA, Phage P4‑associated
A→G	100%	L441L (TTG→CTG)	unknown ←	Exopolyphosphatase (EC 3.6.1.11)
C→T	100%	R160C (CGC→TGC)	unknown →	NAD(P) transhydrogenase subunit beta (EC 1.6.1.2)
A→G	42.4%	intergenic (+278/+247)	unknown → / ← unknown	4‑carboxymuconolactone decarboxylase (EC 4.1.1.44)/hypothetical protein
T→C	43.8%	intergenic (+284/+241)	unknown → / ← unknown	4‑carboxymuconolactone decarboxylase (EC 4.1.1.44)/hypothetical protein
A→C	41.7%	intergenic (+288/+237)	unknown → / ← unknown	4‑carboxymuconolactone decarboxylase (EC 4.1.1.44)/hypothetical protein
C→T	45.9%	intergenic (+363/+162)	unknown → / ← unknown	4‑carboxymuconolactone decarboxylase (EC 4.1.1.44)/hypothetical protein
A→G	48.7%	intergenic (+441/+84)	unknown → / ← unknown	4‑carboxymuconolactone decarboxylase (EC 4.1.1.44)/hypothetical protein
C→T	16.7%	G23S (GGC→AGC)	unknown ←	Malonate decarboxylase beta subunit
3 bp→AG	100%	coding (490‑492/843 nt)	unknown ←	Triphosphoribosyl‑dephospho‑CoA synthase (EC 2.4.2.52)
Δ7 bp	100%	intergenic (+109/+245)	unknown → / ← unknown	hypothetical protein/Acid shock protein precursor
C→T	58.4%	P154P (CCG→CCA)	unknown ←	Anaerobic dimethyl sulfoxide reductase chain B (EC 1.8.5.3), iron‑sulfur binding subunit
C→T	48.8%	P114P (CCG→CCA)	unknown ←	Anaerobic dimethyl sulfoxide reductase chain B (EC 1.8.5.3), iron‑sulfur binding subunit
C→T	100%	L32L (TTG→TTA)	unknown ←	Blue light‑ and temperature‑regulated antirepressor BluF
T→A	100%	N3I (AAT→ATT)	unknown ←	putative 2‑component transcriptional regulator
C→T	100%	A150A (GCG→GCA)	unknown ←	Dihydrodipicolinate synthase family protein APECO1_1389
C→T	100%	A253T (GCC→ACC)	unknown ←	Trans‑aconitate 2‑methyltransferase (EC 2.1.1.144)
T→A	100%	I483F (ATT→TTT)	unknown ←	AMP‑dependent synthetase and ligase
+T	100%	coding (706/843 nt)	unknown ←	hypothetical protein
C→T	47.7%	intergenic (+145/+90)	unknown → / ← unknown	Predicted transcriptional regulator of the myo‑inositol catabolic operon/hypothetical protein
Δ1 bp	47.8%	intergenic (+147/+88)	unknown → / ← unknown	Predicted transcriptional regulator of the myo‑inositol catabolic operon/hypothetical protein
G→C	58.3%	intergenic (+158/+77)	unknown → / ← unknown	Predicted transcriptional regulator of the myo‑inositol catabolic operon/hypothetical protein
C→T	54.5%	intergenic (+199/+36)	unknown → / ← unknown	Predicted transcriptional regulator of the myo‑inositol catabolic operon/hypothetical protein
T→G	11.1%	E99A (GAA→GCA)	unknown ←	hypothetical protein
A→G	35.6%	A63A (GCT→GCC)	unknown ←	hypothetical protein
G→T	32.3%	P54T (CCG→ACG)	unknown ←	hypothetical protein
G→T	30.0%	P52T (CCA→ACA)	unknown ←	hypothetical protein
C→A	100%	A2E (GCA→GAA)	unknown →	Valyl‑tRNA synthetase (EC 6.1.1.9)
C→A	100%	N109K (AAC→AAA)	unknown →	UPF0307 protein YjgA
A→G	100%	A64A (GCA→GCG)	unknown →	Transcriptional regulator, LacI family
T→A	100%	F399Y (TTT→TAT)	unknown →	Bacteriocin/lantibiotic efflux ABC transporter, permease/ATP‑binding protein
G→A	28.8%	intergenic (+293/+237)	unknown → / ← unknown	Transcriptional regulator STM0952, LysR family/tRNA‑Ser‑GGA
T→C	27.7%	intergenic (+430/+100)	unknown → / ← unknown	Transcriptional regulator STM0952, LysR family/tRNA‑Ser‑GGA
G→A	49.8%	intergenic (+475/+55)	unknown → / ← unknown	Transcriptional regulator STM0952, LysR family/tRNA‑Ser‑GGA
G→A	100%	V67M (GTG→ATG)	unknown →	PTS system, glucose‑specific IIC component / PTS system, glucose‑specific IIB component (EC 2.7.1.199)
T→G	100%	H385Q (CAT→CAG)	unknown →	3‑methylmercaptopropionyl‑CoA ligase (EC 6.2.1.44) of DmdB2 type
A→G	100%	R83R (CGT→CGC)	unknown ←	OpgC protein
A→G	9.3%	Y192H (TAT→CAT)	unknown ←	Outer membrane porin OmpF
Δ1 bp	100%	intergenic (+140/‑21)	unknown → / → unknown	Replication protein/hypothetical protein
A→G	36.4%	P234P (CCA→CCG)	unknown →	Outer membrane porin KPN_04057/KPN_04724
C→T	13.8%	L197L (CTG→TTG)	unknown →	Uncharacterized transcriptional regulator YidP, GntR family
T→C	100%	E267G (GAA→GGA)	unknown ←	tRNA‑5‑carboxymethylaminomethyl‑2‑ thiouridine(34) synthesis protein MnmG
T→C	100%	H290R (CAC→CGC)	unknown ←	Hydrogen peroxide‑inducible genes activator => OxyR
T→A	100%	Q381L (CAG→CTG)	unknown ←	Aspartokinase (EC 2.7.2.4) / Homoserine dehydrogenase (EC 1.1.1.3)
G→A	21.7%	A151V (GCT→GTT)	unknown ←	Twin‑arginine translocation protein TatB
T→C	100%	intergenic (+187/+17)	unknown → / ← unknown	Peptidyl‑prolyl cis‑trans isomerase PpiC (EC 5.2.1.8)/Ketol‑acid reductoisomerase (NADP(+)) (EC 1.1.1.86)
A→G	35.3%	I169T (ATT→ACT)	unknown ←	Dihydroxy‑acid dehydratase (EC 4.2.1.9)
G→A	100%	intergenic (‑14/+144)	unknown ← / ← unknown	tRNA‑dihydrouridine synthase DusB/hypothetical protein
G→A	100%	H1473H (CAC→CAT)	unknown ←	Glutamate synthase [NADPH] large chain (EC 1.4.1.13)
C→T	28.2%	intergenic (+420/+224)	unknown → / ← unknown	Glycerate‑2‑kinase (EC 2.7.1.165)/hypothetical protein
C→T	28.1%	intergenic (+422/+222)	unknown → / ← unknown	Glycerate‑2‑kinase (EC 2.7.1.165)/hypothetical protein
A→C	29.0%	intergenic (+423/+221)	unknown → / ← unknown	Glycerate‑2‑kinase (EC 2.7.1.165)/hypothetical protein
C→T	27.9%	intergenic (+435/+209)	unknown → / ← unknown	Glycerate‑2‑kinase (EC 2.7.1.165)/hypothetical protein
T→C	100%	G202G (GGT→GGC)	unknown →	Outer membrane usher protein FimD
C→T	16.7%	D193N (GAC→AAC)	unknown ←	RNA polymerase sigma factor RpoD
A→C	100%	I530I (ATA→ATC)	unknown →	DNA topoisomerase IV subunit B (EC 5.99.1.3)
T→G	100%	N71T (AAT→ACT)	unknown ←	DedA family inner membrane protein YghB
Δ1 bp	100%	intergenic (‑56/‑83)	unknown ← / → unknown	hypothetical protein/Transcriptional regulator, LysR family
C→A	100%	A85S (GCC→TCC)	unknown ←	Protein FimH (regulates length and adhesion of type 1 fimbriae, and mediates mannose binding)
3 bp→A	100%	coding (11‑13/123 nt)	unknown →	hypothetical protein
2 bp→AA	100%	coding (164‑165/996 nt)	unknown ←	Sucrose specific transcriptional regulator CscR, LacI family
+A	100%	coding (273/912 nt)	unknown →	Propanediol utilization transcriptional activator
C→G	100%	D159E (GAC→GAG)	unknown →	Propanediol utilization transcriptional activator
C→T	76.4%	intergenic (‑15/+18)	unknown ← / ← unknown	tRNA‑Met‑CAT/tRNA‑Met‑CAT
T→C	100%	intergenic (‑17/+16)	unknown ← / ← unknown	tRNA‑Met‑CAT/tRNA‑Met‑CAT
T→C	70.6%	intergenic (‑20/+13)	unknown ← / ← unknown	tRNA‑Met‑CAT/tRNA‑Met‑CAT
G→A	65.4%	intergenic (‑21/+12)	unknown ← / ← unknown	tRNA‑Met‑CAT/tRNA‑Met‑CAT
G→A	75.4%	intergenic (‑30/+3)	unknown ← / ← unknown	tRNA‑Met‑CAT/tRNA‑Met‑CAT
T→C	100%	I103T (ATC→ACC)	unknown →	Syd protein
G→T	100%	Q466K (CAG→AAG)	unknown ←	Signal transduction histidine‑protein kinase BarA (EC 2.7.13.3)
Δ1 bp	100%	intergenic (‑456/+26)	unknown ← / ← unknown	hypothetical protein/hypothetical protein
T→C	72.2%	intergenic (‑18/‑99)	unknown ← / → unknown	Phage repressor protein cI/Phage Cox (control of excision) protein
G→A	38.9%	P38S (CCA→TCA)	unknown ←	IS1 protein InsB
C→G	42.6%	R30T (AGG→ACG)	unknown ←	IS1 protein InsB
T→A	47.7%	H16L (CAT→CTT)	unknown ←	IS1 protein InsB
C→A	41.0%	A11S (GCC→TCC)	unknown ←	IS1 protein InsB
T→A	43.4%	M10L (ATG→TTG)	unknown ←	IS1 protein InsB
A→G	36.7%	V2A (GTG→GCG)	unknown ←	IS1 protein InsB
T→C	43.2%	intergenic (‑4/‑336)	unknown ← / → unknown	IS1 protein InsB/Phage DNA invertase
G→A	45.5%	intergenic (‑58/‑282)	unknown ← / → unknown	IS1 protein InsB/Phage DNA invertase
T→G	24.1%	intergenic (‑128/‑212)	unknown ← / → unknown	IS1 protein InsB/Phage DNA invertase
A→T	100%	L87Q (CTG→CAG)	unknown ←	Diguanylate cyclase (EC 2.7.7.65) => DgcN
T→C	100%	T922A (ACA→GCA)	unknown ←	Phage tail tip, host specificity protein J
A→G	23.3%	intergenic (‑4/+391)	unknown ← / ← unknown	hypothetical protein/Oxidoreductase
G→A	23.3%	intergenic (‑7/+388)	unknown ← / ← unknown	hypothetical protein/Oxidoreductase
A→G	30.0%	intergenic (‑14/+381)	unknown ← / ← unknown	hypothetical protein/Oxidoreductase
A→C	22.7%	intergenic (‑66/+329)	unknown ← / ← unknown	hypothetical protein/Oxidoreductase
G→T	23.4%	intergenic (‑104/+291)	unknown ← / ← unknown	hypothetical protein/Oxidoreductase
A→G	42.6%	intergenic (‑105/+290)	unknown ← / ← unknown	hypothetical protein/Oxidoreductase
T→C	22.7%	intergenic (‑114/+281)	unknown ← / ← unknown	hypothetical protein/Oxidoreductase
+CCACCCTA	29.6%	intergenic (‑118/+277)	unknown ← / ← unknown	hypothetical protein/Oxidoreductase
+A	10.0%	intergenic (‑118/+277)	unknown ← / ← unknown	hypothetical protein/Oxidoreductase
+T	10.0%	intergenic (‑118/+277)	unknown ← / ← unknown	hypothetical protein/Oxidoreductase
+A	10.0%	intergenic (‑118/+277)	unknown ← / ← unknown	hypothetical protein/Oxidoreductase
G→A	43.5%	intergenic (‑131/+264)	unknown ← / ← unknown	hypothetical protein/Oxidoreductase
A→C	42.6%	intergenic (‑137/+258)	unknown ← / ← unknown	hypothetical protein/Oxidoreductase
C→A	42.2%	intergenic (‑144/+251)	unknown ← / ← unknown	hypothetical protein/Oxidoreductase
A→T	42.2%	intergenic (‑145/+250)	unknown ← / ← unknown	hypothetical protein/Oxidoreductase
A→G	50.0%	intergenic (‑157/+238)	unknown ← / ← unknown	hypothetical protein/Oxidoreductase
T→C	44.3%	intergenic (‑165/+230)	unknown ← / ← unknown	hypothetical protein/Oxidoreductase
G→A	45.1%	intergenic (‑168/+227)	unknown ← / ← unknown	hypothetical protein/Oxidoreductase
A→T	44.2%	intergenic (‑170/+225)	unknown ← / ← unknown	hypothetical protein/Oxidoreductase
C→A	44.2%	intergenic (‑181/+214)	unknown ← / ← unknown	hypothetical protein/Oxidoreductase
T→G	42.3%	intergenic (‑193/+202)	unknown ← / ← unknown	hypothetical protein/Oxidoreductase
A→G	42.8%	intergenic (‑221/+174)	unknown ← / ← unknown	hypothetical protein/Oxidoreductase
A→G	44.7%	intergenic (‑223/+172)	unknown ← / ← unknown	hypothetical protein/Oxidoreductase
A→G	42.9%	intergenic (‑232/+163)	unknown ← / ← unknown	hypothetical protein/Oxidoreductase
+G	42.9%	intergenic (‑240/+155)	unknown ← / ← unknown	hypothetical protein/Oxidoreductase
C→G	42.8%	intergenic (‑242/+153)	unknown ← / ← unknown	hypothetical protein/Oxidoreductase
A→C	42.9%	intergenic (‑244/+151)	unknown ← / ← unknown	hypothetical protein/Oxidoreductase
T→C	42.0%	intergenic (‑250/+145)	unknown ← / ← unknown	hypothetical protein/Oxidoreductase
A→G	37.0%	intergenic (‑262/+133)	unknown ← / ← unknown	hypothetical protein/Oxidoreductase
T→A	10.8%	intergenic (‑278/+117)	unknown ← / ← unknown	hypothetical protein/Oxidoreductase
G→A	10.8%	intergenic (‑282/+113)	unknown ← / ← unknown	hypothetical protein/Oxidoreductase
T→C	11.4%	intergenic (‑283/+112)	unknown ← / ← unknown	hypothetical protein/Oxidoreductase
A→G	12.9%	intergenic (‑291/+104)	unknown ← / ← unknown	hypothetical protein/Oxidoreductase
A→T	100%	intergenic (‑698/+521)	unknown ← / ← unknown	hypothetical protein/DNA replication protein
T→C	100%	intergenic (‑701/+518)	unknown ← / ← unknown	hypothetical protein/DNA replication protein
C→T	100%	R9C (CGC→TGC)	unknown →	Uncharacterized protein YjaG
T→A	14.7%	intergenic (–/‑184)	– / → unknown	–/Protein YrdA
A→G	37.9%	Y70Y (TAT→TAC)	unknown ←	Translation elongation factor Tu
G→T	24.1%	P16Q (CCG→CAG)	unknown ←	Antirestriction protein
C→A	24.4%	A15S (GCA→TCA)	unknown ←	Antirestriction protein
G→T	36.2%	P8Q (CCG→CAG)	unknown ←	Antirestriction protein
G→A	36.0%	T7T (ACC→ACT)	unknown ←	Antirestriction protein
T→C	50.1%	intergenic (‑3/+467)	unknown ← / ← unknown	Antirestriction protein/Retron‑type RNA‑directed DNA polymerase (EC 2.7.7.49)
C→T	51.2%	intergenic (‑4/+466)	unknown ← / ← unknown	Antirestriction protein/Retron‑type RNA‑directed DNA polymerase (EC 2.7.7.49)
A→T	78.0%	intergenic (‑75/+395)	unknown ← / ← unknown	Antirestriction protein/Retron‑type RNA‑directed DNA polymerase (EC 2.7.7.49)
Δ18,209 bp	100%		unknown–unknown	21 genes
T→C	19.3%	intergenic (‑74/+1)	unknown ← / ← unknown	hypothetical protein/IS1 protein InsB
G→A	38.3%	H117H (CAC→CAT)	unknown ←	IS1 protein InsB
T→C	26.7%	K113K (AAA→AAG)	unknown ←	IS1 protein InsB
G→A	9.6%	H111Y (CAT→TAT)	unknown ←	IS1 protein InsB
G→T	46.0%	S101S (TCC→TCA)	unknown ←	IS1 protein InsB
T→G	31.7%	R99R (AGG→CGG)	unknown ←	IS1 protein InsB
G→T	31.7%	G98G (GGC→GGA)	unknown ←	IS1 protein InsB
C→T	32.6%	Q92Q (CAG→CAA)	unknown ←	IS1 protein InsB
T→C	14.4%	R91R (AGA→AGG) ‡	unknown ←	IS1 protein InsB
T→G	33.0%	R91R (AGA→CGA) ‡	unknown ←	IS1 protein InsB
G→A	45.3%	H86H (CAC→CAT)	unknown ←	IS1 protein InsB
T→C	14.4%	R85R (CGA→CGG)	unknown ←	IS1 protein InsB
T→G	42.6%	R82R (CGA→CGC)	unknown ←	IS1 protein InsB
C→A	30.9%	T80T (ACG→ACT)	unknown ←	IS1 protein InsB
G→A	9.0%	Y79Y (TAC→TAT)	unknown ←	IS1 protein InsB
A→T	8.5%	R78R (CGT→CGA)	unknown ←	IS1 protein InsB
A→G	28.9%	S76S (AGT→AGC)	unknown ←	IS1 protein InsB
A→T	8.6%	I75N (ATC→AAC)	unknown ←	IS1 protein InsB
G→A	27.1%	V74V (GTC→GTT)	unknown ←	IS1 protein InsB
T→C	16.5%	K71K (AAA→AAG) ‡	unknown ←	IS1 protein InsB
T→C	7.6%	K71E (AAA→GAA) ‡	unknown ←	IS1 protein InsB
A→G	17.9%	R67R (CGT→CGC)	unknown ←	IS1 protein InsB
T→G	13.4%	S66S (TCA→TCC)	unknown ←	IS1 protein InsB
C→T	14.9%	E65E (GAG→GAA)	unknown ←	IS1 protein InsB
T→A	21.0%	A10A (GCA→GCT)	unknown ←	IS1 protein InsB
T→C	21.5%	Q4Q (CAA→CAG)	unknown ←	IS1 protein InsB
C→T	21.9%	E3E (GAG→GAA)	unknown ←	IS1 protein InsB
C→T	19.8%	intergenic (‑1/+44)	unknown ← / ← unknown	IS1 protein InsB/IS1 protein InsA
C→A	19.0%	intergenic (‑4/+41)	unknown ← / ← unknown	IS1 protein InsB/IS1 protein InsA
A→G	18.1%	intergenic (‑7/+38)	unknown ← / ← unknown	IS1 protein InsB/IS1 protein InsA
G→C	20.1%	intergenic (‑16/+29)	unknown ← / ← unknown	IS1 protein InsB/IS1 protein InsA
C→T	23.9%	intergenic (‑31/+14)	unknown ← / ← unknown	IS1 protein InsB/IS1 protein InsA
C→G	27.5%	intergenic (‑37/+8)	unknown ← / ← unknown	IS1 protein InsB/IS1 protein InsA
G→C	26.3%	intergenic (‑40/+5)	unknown ← / ← unknown	IS1 protein InsB/IS1 protein InsA
T→C	28.8%	Q74R (CAG→CGG)	unknown ←	IS1 protein InsA
A→G	20.3%	H66H (CAT→CAC)	unknown ←	IS1 protein InsA
G→A	20.6%	R65R (CGC→CGT)	unknown ←	IS1 protein InsA
C→T	20.1%	L64L (TTG→TTA)	unknown ←	IS1 protein InsA
T→C	15.7%	I63V (ATT→GTT)	unknown ←	IS1 protein InsA
G→C	20.0%	T62T (ACC→ACG)	unknown ←	IS1 protein InsA
C→A	24.3%	V58V (GTG→GTT)	unknown ←	IS1 protein InsA
T→A	19.4%	L55L (CTA→CTT) ‡	unknown ←	IS1 protein InsA
G→T	19.2%	L55I (CTA→ATA) ‡	unknown ←	IS1 protein InsA
T→G	20.0%	R54R (CGA→CGC)	unknown ←	IS1 protein InsA
G→A	15.8%	T52T (ACC→ACT) ‡	unknown ←	IS1 protein InsA
G→C	16.0%	T52S (ACC→AGC) ‡	unknown ←	IS1 protein InsA
A→G	16.9%	R50R (CGT→CGC)	unknown ←	IS1 protein InsA
G→A	16.2%	C49C (TGC→TGT)	unknown ←	IS1 protein InsA
A→T	20.3%	G48G (GGT→GGA)	unknown ←	IS1 protein InsA
G→A	22.7%	N45N (AAC→AAT)	unknown ←	IS1 protein InsA
A→G	22.0%	A43A (GCT→GCC)	unknown ←	IS1 protein InsA
T→C	20.3%	T35T (ACA→ACG)	unknown ←	IS1 protein InsA
A→G	13.3%	A30A (GCT→GCC)	unknown ←	IS1 protein InsA
C→T	13.3%	A29T (GCC→ACC)	unknown ←	IS1 protein InsA
A→G	13.3%	Y28Y (TAT→TAC)	unknown ←	IS1 protein InsA
G→A	19.0%	intergenic (‑95/+1)	unknown ← / ← unknown	D‑cysteine desulfhydrase (EC 4.4.1.15)/L‑cystine ABC transporter (wide substrate range), substrate‑binding protein FliY
C→T	14.8%	M246I (ATG→ATA)	unknown ←	L‑cystine ABC transporter (wide substrate range), substrate‑binding protein FliY
T→A	100%	V31E (GTG→GAG)	unknown →	Yersiniabactin synthetase, thiazolinyl reductase component Irp3 @ Thiazolinyl imide reductase in siderophore biosynthesis gene cluster
C→A	70.3%	W328L (TGG→TTG)	unknown ←	hypothetical protein
T→C	100%	R75R (CGT→CGC)	unknown →	Peptide chain release factor 1
+G	100%	intergenic (‑120/‑191)	unknown ← / → unknown	Nitrate/nitrite sensor protein NarX/Nitrate/nitrite transporter NarK
G→T	100%	intergenic (‑68/‑213)	unknown ← / → unknown	Transcriptional regulator, LysR family/hypothetical protein
G→T	100%	intergenic (+417/‑67)	unknown → / → unknown	hypothetical protein/Iron‑sulfur cluster assembly iron binding protein SufA
T→G	100%	I47S (ATC→AGC)	unknown →	Uncharacterized MFS‑type transporter
G→A	26.1%	V223I (GTC→ATC)	unknown →	Shikimate 5‑dehydrogenase I alpha (EC 1.1.1.25)
T→C	15.6%	H11H (CAT→CAC)	unknown →	VgrG protein
T→A	53.8%	A62A (GCT→GCA)	unknown →	VgrG protein
G→A	46.3%	P111P (CCG→CCA)	unknown →	VgrG protein
C→G	61.1%	A224A (GCC→GCG)	unknown →	VgrG protein
C→A	68.6%	R235S (CGC→AGC)	unknown →	VgrG protein
C→T	65.3%	T269T (ACC→ACT)	unknown →	VgrG protein
C→G	48.0%	A284A (GCC→GCG)	unknown →	VgrG protein
T→C	49.0%	V287A (GTC→GCC)	unknown →	VgrG protein
G→T	48.3%	R302R (CGG→CGT)	unknown →	VgrG protein
C→T	49.9%	R304R (CGC→CGT)	unknown →	VgrG protein
T→G	51.9%	L309L (CTT→CTG)	unknown →	VgrG protein
T→C	45.6%	L330L (TTG→CTG)	unknown →	VgrG protein
T→G	37.1%	D344E (GAT→GAG)	unknown →	VgrG protein
C→G	41.0%	A359A (GCC→GCG)	unknown →	VgrG protein
C→T	40.7%	D360D (GAC→GAT)	unknown →	VgrG protein
C→T	40.1%	G381G (GGC→GGT)	unknown →	VgrG protein
G→A	49.8%	G410G (GGG→GGA)	unknown →	VgrG protein
C→T	50.0%	R433R (CGC→CGT)	unknown →	VgrG protein
C→T	43.6%	T442T (ACC→ACT)	unknown →	VgrG protein
T→C	42.9%	G444G (GGT→GGC)	unknown →	VgrG protein
C→T	52.7%	P464P (CCC→CCT)	unknown →	VgrG protein
G→A	55.2%	G507G (GGG→GGA)	unknown →	VgrG protein
A→G	52.3%	E509E (GAA→GAG)	unknown →	VgrG protein
G→C	38.0%	V513L (GTC→CTC)	unknown →	VgrG protein
A→T	36.3%	S514C (AGC→TGC) ‡	unknown →	VgrG protein
G→C	36.2%	S514T (AGC→ACC) ‡	unknown →	VgrG protein
C→G	35.6%	S514R (AGC→AGG) ‡	unknown →	VgrG protein
T→C	38.1%	G519G (GGT→GGC)	unknown →	VgrG protein
A→G	38.1%	K520K (AAA→AAG)	unknown →	VgrG protein
C→G	36.8%	L523L (CTC→CTG)	unknown →	VgrG protein
C→G	38.4%	L525L (CTC→CTG)	unknown →	VgrG protein
T→C	39.5%	H527H (CAT→CAC)	unknown →	VgrG protein
T→C	27.3%	D530D (GAT→GAC)	unknown →	VgrG protein
G→A	27.3%	A531T (GCT→ACT) ‡	unknown →	VgrG protein
C→G	27.3%	A531G (GCT→GGT) ‡	unknown →	VgrG protein
A→C	26.1%	E532D (GAA→GAC)	unknown →	VgrG protein
A→G	26.1%	K533R (AAG→AGG)	unknown →	VgrG protein
A→G	26.1%	Q534R (CAG→CGG)	unknown →	VgrG protein
G→A	27.7%	K554K (AAG→AAA)	unknown →	VgrG protein
T→G	28.3%	G555G (GGT→GGG)	unknown →	VgrG protein
T→A	29.3%	I556I (ATT→ATA)	unknown →	VgrG protein
T→G	32.6%	A560A (GCT→GCG)	unknown →	VgrG protein
G→A	35.9%	G562G (GGG→GGA)	unknown →	VgrG protein
C→A	42.9%	A572E (GCG→GAG) ‡	unknown →	VgrG protein
G→T	44.2%	A572A (GCG→GCT) ‡	unknown →	VgrG protein
T→G	100%	I222R (ATA→AGA)	unknown →	hypothetical protein
G→A	9.6%	G42R (GGA→AGA)	unknown →	ABC‑F type ribosomal protection protein => Msr(E)
Δ1 bp	5.8%	intergenic (–/‑693)	– / → unknown	–/hypothetical protein
+A	5.8%	intergenic (–/‑691)	– / → unknown	–/hypothetical protein
T→C	6.6%	intergenic (–/‑689)	– / → unknown	–/hypothetical protein
A→T	8.9%	intergenic (–/‑678)	– / → unknown	–/hypothetical protein
G→A	9.5%	intergenic (–/‑676)	– / → unknown	–/hypothetical protein
G→T	9.8%	intergenic (–/‑645)	– / → unknown	–/hypothetical protein
A→T	9.9%	intergenic (–/‑641)	– / → unknown	–/hypothetical protein
A→C	13.4%	intergenic (–/‑612)	– / → unknown	–/hypothetical protein
Δ1 bp	11.5%	intergenic (–/‑593)	– / → unknown	–/hypothetical protein
C→T	11.5%	intergenic (–/‑590)	– / → unknown	–/hypothetical protein
G→A	9.3%	intergenic (–/‑567)	– / → unknown	–/hypothetical protein
A→C	8.6%	intergenic (–/‑559)	– / → unknown	–/hypothetical protein
A→G	8.6%	intergenic (–/‑552)	– / → unknown	–/hypothetical protein
A→G	6.2%	noncoding (168/1545 nt)	unknown →	SSU rRNA ## 16S rRNA, small subunit ribosomal RNA
C→T	7.3%	noncoding (184/1545 nt)	unknown →	SSU rRNA ## 16S rRNA, small subunit ribosomal RNA
G→T	26.4%	noncoding (458/1545 nt)	unknown →	SSU rRNA ## 16S rRNA, small subunit ribosomal RNA
G→A	26.5%	noncoding (460/1545 nt)	unknown →	SSU rRNA ## 16S rRNA, small subunit ribosomal RNA
T→C	35.3%	noncoding (474/1545 nt)	unknown →	SSU rRNA ## 16S rRNA, small subunit ribosomal RNA
G→A	36.0%	noncoding (475/1545 nt)	unknown →	SSU rRNA ## 16S rRNA, small subunit ribosomal RNA
G→T	35.5%	noncoding (476/1545 nt)	unknown →	SSU rRNA ## 16S rRNA, small subunit ribosomal RNA
C→T	37.7%	noncoding (621/1545 nt)	unknown →	SSU rRNA ## 16S rRNA, small subunit ribosomal RNA
T→A	39.6%	noncoding (1010/1545 nt)	unknown →	SSU rRNA ## 16S rRNA, small subunit ribosomal RNA
C→G	38.7%	noncoding (1011/1545 nt)	unknown →	SSU rRNA ## 16S rRNA, small subunit ribosomal RNA
G→C	40.1%	noncoding (1020/1545 nt)	unknown →	SSU rRNA ## 16S rRNA, small subunit ribosomal RNA
A→T	39.3%	noncoding (1021/1545 nt)	unknown →	SSU rRNA ## 16S rRNA, small subunit ribosomal RNA
T→C	13.3%	noncoding (1137/1545 nt)	unknown →	SSU rRNA ## 16S rRNA, small subunit ribosomal RNA
A→C	13.3%	noncoding (1138/1545 nt)	unknown →	SSU rRNA ## 16S rRNA, small subunit ribosomal RNA
C→T	14.3%	intergenic (+38/‑46)	unknown → / → unknown	SSU rRNA ## 16S rRNA, small subunit ribosomal RNA/tRNA‑Glu‑TTC
7 bp→17 bp	25.2%	intergenic (+152/‑21)	unknown → / → unknown	tRNA‑Glu‑TTC/LSU rRNA ## 23S rRNA, large subunit ribosomal RNA
+C	17.0%	intergenic (+159/‑20)	unknown → / → unknown	tRNA‑Glu‑TTC/LSU rRNA ## 23S rRNA, large subunit ribosomal RNA
+G	17.0%	intergenic (+159/‑20)	unknown → / → unknown	tRNA‑Glu‑TTC/LSU rRNA ## 23S rRNA, large subunit ribosomal RNA
G→A	17.1%	intergenic (+161/‑18)	unknown → / → unknown	tRNA‑Glu‑TTC/LSU rRNA ## 23S rRNA, large subunit ribosomal RNA
+TGAA	28.6%	intergenic (+161/‑18)	unknown → / → unknown	tRNA‑Glu‑TTC/LSU rRNA ## 23S rRNA, large subunit ribosomal RNA
A→G	17.8%	noncoding (104/2904 nt)	unknown →	LSU rRNA ## 23S rRNA, large subunit ribosomal RNA
C→T	25.1%	noncoding (135/2904 nt)	unknown →	LSU rRNA ## 23S rRNA, large subunit ribosomal RNA
A→G	25.1%	noncoding (136/2904 nt)	unknown →	LSU rRNA ## 23S rRNA, large subunit ribosomal RNA
T→C	24.3%	noncoding (143/2904 nt)	unknown →	LSU rRNA ## 23S rRNA, large subunit ribosomal RNA
G→A	24.1%	noncoding (144/2904 nt)	unknown →	LSU rRNA ## 23S rRNA, large subunit ribosomal RNA
G→A	24.6%	noncoding (291/2904 nt)	unknown →	LSU rRNA ## 23S rRNA, large subunit ribosomal RNA
C→T	13.6%	noncoding (357/2904 nt)	unknown →	LSU rRNA ## 23S rRNA, large subunit ribosomal RNA
G→A	52.4%	noncoding (452/2904 nt)	unknown →	LSU rRNA ## 23S rRNA, large subunit ribosomal RNA
T→C	22.4%	noncoding (844/2904 nt)	unknown →	LSU rRNA ## 23S rRNA, large subunit ribosomal RNA
A→T	10.9%	noncoding (1216/2904 nt)	unknown →	LSU rRNA ## 23S rRNA, large subunit ribosomal RNA
C→G	10.8%	noncoding (1217/2904 nt)	unknown →	LSU rRNA ## 23S rRNA, large subunit ribosomal RNA
G→C	11.3%	noncoding (1226/2904 nt)	unknown →	LSU rRNA ## 23S rRNA, large subunit ribosomal RNA
T→A	11.5%	noncoding (1227/2904 nt)	unknown →	LSU rRNA ## 23S rRNA, large subunit ribosomal RNA
G→A	24.1%	noncoding (1483/2904 nt)	unknown →	LSU rRNA ## 23S rRNA, large subunit ribosomal RNA
C→T	40.1%	noncoding (1528/2904 nt)	unknown →	LSU rRNA ## 23S rRNA, large subunit ribosomal RNA
C→T	33.5%	noncoding (1592/2904 nt)	unknown →	LSU rRNA ## 23S rRNA, large subunit ribosomal RNA
A→G	10.7%	noncoding (1593/2904 nt)	unknown →	LSU rRNA ## 23S rRNA, large subunit ribosomal RNA
T→C	9.0%	noncoding (1722/2904 nt)	unknown →	LSU rRNA ## 23S rRNA, large subunit ribosomal RNA
A→G	9.7%	noncoding (1731/2904 nt)	unknown →	LSU rRNA ## 23S rRNA, large subunit ribosomal RNA
C→A	10.4%	noncoding (2127/2904 nt)	unknown →	LSU rRNA ## 23S rRNA, large subunit ribosomal RNA
G→A	34.7%	noncoding (2817/2904 nt)	unknown →	LSU rRNA ## 23S rRNA, large subunit ribosomal RNA
C→T	36.3%	noncoding (2825/2904 nt)	unknown →	LSU rRNA ## 23S rRNA, large subunit ribosomal RNA
+G	48.0%	intergenic (+20/‑171)	unknown → / → unknown	LSU rRNA ## 23S rRNA, large subunit ribosomal RNA/5S rRNA ## 5S ribosomal RNA
+G	10.7%	intergenic (+21/‑170)	unknown → / → unknown	LSU rRNA ## 23S rRNA, large subunit ribosomal RNA/5S rRNA ## 5S ribosomal RNA
A→G	40.7%	intergenic (+22/‑169)	unknown → / → unknown	LSU rRNA ## 23S rRNA, large subunit ribosomal RNA/5S rRNA ## 5S ribosomal RNA
T→A	14.0%	intergenic (+23/‑168)	unknown → / → unknown	LSU rRNA ## 23S rRNA, large subunit ribosomal RNA/5S rRNA ## 5S ribosomal RNA
Δ95 bp	42.1%	intergenic (+67/‑30)	unknown → / → unknown	LSU rRNA ## 23S rRNA, large subunit ribosomal RNA/5S rRNA ## 5S ribosomal RNA
A→G	25.3%	intergenic (–/‑758)	– / → unknown	–/hypothetical protein
A→G	36.6%	intergenic (–/‑745)	– / → unknown	–/hypothetical protein
A→G	51.2%	intergenic (–/‑647)	– / → unknown	–/hypothetical protein
C→T	15.8%	intergenic (–/‑617)	– / → unknown	–/hypothetical protein
A→T	11.1%	intergenic (–/‑217)	– / → unknown	–/DNA‑cytosine methyltransferase (EC 2.1.1.37)
G→A	33.3%	intergenic (–/‑189)	– / → unknown	–/DNA‑cytosine methyltransferase (EC 2.1.1.37)
C→T	35.7%	intergenic (–/‑129)	– / → unknown	–/DNA‑cytosine methyltransferase (EC 2.1.1.37)
C→T	29.5%	intergenic (–/‑113)	– / → unknown	–/DNA‑cytosine methyltransferase (EC 2.1.1.37)
G→A	21.4%	intergenic (‑518/‑64)	unknown ← / → unknown	Replication initiation protein RepE/InsA protein (Fragment)
G→A	18.2%	intergenic (‑523/‑59)	unknown ← / → unknown	Replication initiation protein RepE/InsA protein (Fragment)
C→T	18.7%	intergenic (‑531/‑51)	unknown ← / → unknown	Replication initiation protein RepE/InsA protein (Fragment)
C→G	18.7%	intergenic (‑532/‑50)	unknown ← / → unknown	Replication initiation protein RepE/InsA protein (Fragment)
A→C	18.8%	intergenic (‑533/‑49)	unknown ← / → unknown	Replication initiation protein RepE/InsA protein (Fragment)
C→T	41.4%	intergenic (‑545/‑37)	unknown ← / → unknown	Replication initiation protein RepE/InsA protein (Fragment)
C→G	41.9%	intergenic (‑553/‑29)	unknown ← / → unknown	Replication initiation protein RepE/InsA protein (Fragment)
T→A	41.7%	intergenic (‑554/‑28)	unknown ← / → unknown	Replication initiation protein RepE/InsA protein (Fragment)
C→T	44.9%	intergenic (‑560/‑22)	unknown ← / → unknown	Replication initiation protein RepE/InsA protein (Fragment)
A→C	46.2%	intergenic (‑569/‑13)	unknown ← / → unknown	Replication initiation protein RepE/InsA protein (Fragment)
T→C	41.7%	G5G (GGT→GGC)	unknown →	InsA protein (Fragment)
T→C	42.8%	S7S (AGT→AGC)	unknown →	InsA protein (Fragment)
C→T	22.5%	H18H (CAC→CAT)	unknown →	InsA protein (Fragment)
G→A	35.3%	Q24Q (CAG→CAA)	unknown →	InsA protein (Fragment)
C→T	29.1%	intergenic (+1/‑102)	unknown → / → unknown	InsA protein (Fragment)/IS1 protein InsB
C→G	30.0%	intergenic (+4/‑99)	unknown → / → unknown	InsA protein (Fragment)/IS1 protein InsB
T→C	33.4%	intergenic (+10/‑93)	unknown → / → unknown	InsA protein (Fragment)/IS1 protein InsB
G→T	37.8%	intergenic (+16/‑87)	unknown → / → unknown	InsA protein (Fragment)/IS1 protein InsB
A→G	39.2%	intergenic (+22/‑81)	unknown → / → unknown	InsA protein (Fragment)/IS1 protein InsB
+C	46.8%	intergenic (+36/‑67)	unknown → / → unknown	InsA protein (Fragment)/IS1 protein InsB
T→A	49.0%	intergenic (+38/‑65)	unknown → / → unknown	InsA protein (Fragment)/IS1 protein InsB
C→T	51.0%	intergenic (+45/‑58)	unknown → / → unknown	InsA protein (Fragment)/IS1 protein InsB
C→T	52.3%	intergenic (+57/‑46)	unknown → / → unknown	InsA protein (Fragment)/IS1 protein InsB
T→C	55.7%	intergenic (+67/‑36)	unknown → / → unknown	InsA protein (Fragment)/IS1 protein InsB
C→A	6.3%	V4V (GTC→GTA)	unknown →	IS1 protein InsB
T→G	7.2%	T9T (ACT→ACG)	unknown →	IS1 protein InsB
C→T	7.2%	L10L (CTG→TTG)	unknown →	IS1 protein InsB
G→T	7.2%	A11S (GCC→TCC)	unknown →	IS1 protein InsB
G→A	58.7%	T12T (ACG→ACA)	unknown →	IS1 protein InsB
C→T	58.7%	P17L (CCG→CTG)	unknown →	IS1 protein InsB
G→A	51.7%	G18S (GGC→AGC)	unknown →	IS1 protein InsB
A→G	52.3%	D32G (GAC→GGC)	unknown →	IS1 protein InsB
T→G	34.2%	L35L (CTT→CTG)	unknown →	IS1 protein InsB
A→C	25.0%	S38S (TCA→TCC)	unknown →	IS1 protein InsB
G→A	18.9%	E43K (GAA→AAA) ‡	unknown →	IS1 protein InsB
A→G	16.7%	E43E (GAA→GAG) ‡	unknown →	IS1 protein InsB
T→A	100%	H78L (CAT→CTT)	unknown ←	hypothetical protein
T→C	35.2%	intergenic (+67/‑3)	unknown → / → unknown	Mobile element protein/Mobile element protein
C→A	100%	P310P (CCG→CCT)	unknown ←	Aldehyde dehydrogenase (EC 1.2.1.3)
T→G	100%	K435N (AAA→AAC)	unknown ←	ATP‑dependent protease La (EC 3.4.21.53) Type I
C→A	100%	P179T (CCC→ACC)	unknown →	Fructose‑bisphosphate aldolase class II (EC 4.1.2.13)
C→A	100%	V138V (GTG→GTT)	unknown ←	Cryptic sugar kinase Mak
A→G	100%	W57R (TGG→CGG)	unknown ←	Curlin genes transcriptional activator
G→A	47.4%	Y411Y (TAC→TAT)	unknown ←	T6SS component TssC (ImpC/VipB)
G→A	41.3%	A347V (GCG→GTG)	unknown ←	T6SS component TssC (ImpC/VipB)
T→C	40.0%	P325P (CCA→CCG)	unknown ←	T6SS component TssC (ImpC/VipB)
T→A	34.7%	A306A (GCA→GCT)	unknown ←	T6SS component TssC (ImpC/VipB)
A→G	38.2%	G290G (GGT→GGC)	unknown ←	T6SS component TssC (ImpC/VipB)
T→C	38.3%	K289K (AAA→AAG)	unknown ←	T6SS component TssC (ImpC/VipB)
G→A	44.1%	D275D (GAC→GAT)	unknown ←	T6SS component TssC (ImpC/VipB)
A→G	42.6%	G273G (GGT→GGC)	unknown ←	T6SS component TssC (ImpC/VipB)
A→C	44.5%	G268G (GGT→GGG)	unknown ←	T6SS component TssC (ImpC/VipB)
A→G	54.6%	G260G (GGT→GGC)	unknown ←	T6SS component TssC (ImpC/VipB)
G→A	50.1%	T253T (ACC→ACT)	unknown ←	T6SS component TssC (ImpC/VipB)
G→C	54.7%	A206A (GCC→GCG)	unknown ←	T6SS component TssC (ImpC/VipB)
G→C	51.6%	L162L (CTC→CTG)	unknown ←	T6SS component TssC (ImpC/VipB)
A→G	42.9%	R74R (CGT→CGC)	unknown ←	T6SS component TssC (ImpC/VipB)
A→G	45.9%	C40R (TGC→CGC)	unknown ←	T6SS component TssC (ImpC/VipB)
G→A	43.6%	P37S (CCG→TCG)	unknown ←	T6SS component TssC (ImpC/VipB)
G→C	39.8%	S20R (AGC→AGG)	unknown ←	T6SS component TssC (ImpC/VipB)
A→C	64.4%	F97L (TTT→TTG)	unknown ←	Transposase
T→G	50.0%	L82F (TTA→TTC)	unknown ←	Transposase
G→A	44.4%	F78F (TTC→TTT) ‡	unknown ←	Transposase
A→C	44.4%	F78V (TTC→GTC) ‡	unknown ←	Transposase
C→G	52.4%	E75Q (GAG→CAG)	unknown ←	Transposase
A→G	53.8%	L66S (TTG→TCG)	unknown ←	Transposase
A→G	53.8%	I65I (ATT→ATC)	unknown ←	Transposase
A→G	51.1%	R51R (CGT→CGC)	unknown ←	Transposase
A→C	46.2%	Y37D (TAT→GAT)	unknown ←	Transposase
G→C	48.9%	T9R (ACA→AGA) ‡	unknown ←	Transposase
T→G	48.9%	T9P (ACA→CCA) ‡	unknown ←	Transposase
A→G	51.1%	N4N (AAT→AAC)	unknown ←	Transposase
T→C	57.6%	intergenic (‑27/+6)	unknown ← / ← unknown	Transposase/hypothetical protein
A→T	60.2%	intergenic (‑28/+5)	unknown ← / ← unknown	Transposase/hypothetical protein
A→C	56.1%	intergenic (‑32/+1)	unknown ← / ← unknown	Transposase/hypothetical protein
C→T	10.4%	G127D (GGC→GAC) ‡	unknown ←	Mobile element protein
C→T	10.2%	G127S (GGC→AGC) ‡	unknown ←	Mobile element protein
C→A	9.2%	R36L (CGG→CTG)	unknown ←	Mobile element protein
A→G	29.0%	intergenic (–/–)	– / –	–/–
G→A	15.5%	intergenic (–/–)	– / –	–/–
G→A	13.4%	intergenic (–/–)	– / –	–/–
Δ157 bp	100%	intergenic (–/–)	– / –	–/–
Δ148 bp	100%	intergenic (–/–)	– / –	–/–
(G)127→-1	100%	intergenic (–/–)	– / –	–/–
T→C	100%	N115D (AAC→GAC)	unknown ←	Pimeloyl‑[acyl‑carrier protein] methyl ester esterase BioH (EC 3.1.1.85)
+GCCTGGGAGAGCCAG	100%	coding (1638/2691 nt)	unknown →	Transcriptional activator of maltose regulon, MalT
C→T	100%	intergenic (‑65/‑140)	unknown ← / → unknown	Thiosulfate sulfurtransferase GlpE (EC 2.8.1.1)/Aerobic glycerol‑3‑phosphate dehydrogenase (EC 1.1.5.3)
G→A	100%	P160P (CCC→CCT)	unknown ←	Low‑affinity gluconate/H+ symporter GntU
G→T	100%	R84R (CGG→AGG)	unknown ←	Branched‑chain amino acid ABC transporter, ATP‑binding protein LivG (TC 3.A.1.4.1)
T→C	100%	K231R (AAA→AGA)	unknown ←	Tyrosine‑specific transport protein
C→A	19.0%	S214S (TCC→TCA)	unknown →	Transcriptional regulator, LysR family
G→A	17.4%	E181E (GAG→GAA)	unknown →	Nickel ABC transporter, ATP‑binding protein NikE (TC 3.A.1.5.3)
C→A	100%	intergenic (‑19/+138)	unknown ← / ← unknown	Na+/H+‑dicarboxylate symporter/c‑di‑GMP phosphodiesterase (EC 3.1.4.52) => PdeK
G→A	19.1%	G43E (GGG→GAG)	unknown →	UPF0126 inner membrane protein YicG
(T)127→-1	100%	intergenic (–/–)	– / –	–/–
A→T	14.3%	F249I (TTC→ATC)	unknown ←	Low‑affinity putrescine importer PlaP
G→A	100%	L430L (CTG→CTA)	unknown →	Anaerobic glycerol‑3‑phosphate dehydrogenase subunit A (EC 1.1.5.3)
A→G	14.8%	Q103R (CAG→CGG)	unknown →	Anaerobic glycerol‑3‑phosphate dehydrogenase subunit B (EC 1.1.5.3)
A→G	100%	T276A (ACC→GCC)	unknown →	Anaerobic glycerol‑3‑phosphate dehydrogenase subunit C (EC 1.1.5.3)
G→T	100%	P157Q (CCA→CAA)	unknown ←	Naphthoate synthase (EC 4.1.3.36)
A→G	100%	intergenic (‑300/+362)	unknown ← / ← unknown	Chromosome segregation ATPase/VgrG protein
A→G	100%	intergenic (‑116/+152)	unknown ← / ← unknown	Sugar efflux transporter A/Sugar‑phosphate stress protein SgrT (embedded in SgrS)
A→G	100%	F32F (TTT→TTC)	unknown ←	hypothetical protein
A→G	100%	M190V (ATG→GTG)	unknown →	Transcriptional regulator, LacI family
G→A	100%	F49F (TTC→TTT)	unknown ←	Transcriptional regulator, AraC family
A→G	100%	H286R (CAC→CGC)	unknown →	Inosose dehydratase (EC 4.2.1.44)
A→G	100%	L38L (TTG→CTG)	unknown ←	ABC transporter, ATP‑binding protein
C→T	100%	D556D (GAC→GAT)	unknown →	Electron transport complex protein RnfC
G→A	43.5%	V562V (GTG→GTA)	unknown →	Electron transport complex protein RnfC
G→A	23.0%	Q577Q (CAG→CAA)	unknown →	Electron transport complex protein RnfC
A→G	100%	intergenic (+23/‑56)	unknown → / → unknown	N‑ethylmaleimide reductase/Lactoylglutathione lyase (EC 4.4.1.5)
A→G	100%	L97L (CTA→CTG)	unknown →	Inner membrane transport protein YdhC
C→A	60.0%	V164F (GTT→TTT)	unknown ←	Mobile element protein
C→A	100%	P250Q (CCA→CAA)	unknown →	Maltodextrin ABC transporter, permease protein MdxG
+CCGCCGCCGGGAT	100%	coding (841/864 nt)	unknown ←	Histidine transport protein (permease)
+111 bp	65.6%	intergenic (+1/‑23)	unknown → / → unknown	tRNA‑Gln‑TTG/tRNA‑Met‑CAT
T→C	100%	L198P (CTG→CCG)	unknown →	LysR‑family transcriptional regulator YbeF
T→A	100%	P36P (CCT→CCA)	unknown →	putative lipoprotein
C→T	100%	A125T (GCG→ACG)	unknown ←	ABC transporter, permease protein 2 (cluster 5, nickel/peptides/opines)
8 (0.420) +GATG	36.2%	intergenic (+120/+115)	unknown/unknown	Predicted transcriptional regulator of the myo‑inositol catabolic operon/hypothetical protein
		coding (151/525 nt)	unknown	hypothetical protein
4 (0.230)	20.0%	coding (623/645 nt)	unknown	Uncharacterized inner membrane protein STM4444
		coding (316/645 nt)	unknown	Uncharacterized inner membrane protein STM4444
9 (0.430)	46.4%	intergenic (‑250/‑21)	unknown/unknown	Virulence protein msgA/Error‑prone repair protein UmuD
		intergenic (‑366/‑43)	unknown/unknown	Retron‑type RNA‑directed DNA polymerase (EC 2.7.7.49)/Error‑prone repair protein UmuD
17 (0.800)	46.0%	intergenic (‑251/‑20)	unknown/unknown	Virulence protein msgA/Error‑prone repair protein UmuD
		intergenic (‑412/+58)	unknown/unknown	Antirestriction protein/Retron‑type RNA‑directed DNA polymerase (EC 2.7.7.49)
23 (1.160)	100%	intergenic (+57/‑25)	unknown/unknown	Uncharacterized protein YciW/Exoribonuclease II (EC 3.1.13.1)
		intergenic (‑105/–)	unknown/–	Phosphoenolpyruvate‑protein phosphotransferase of PTS system (EC 2.7.3.9)/–
13 (0.550)	100%	intergenic (+62/‑20)	unknown/unknown	Uncharacterized protein YciW/Exoribonuclease II (EC 3.1.13.1)
		intergenic (+220/–)	unknown/–	hypothetical protein/–
18 (0.970)	100%	intergenic (‑214/–)	unknown/–	PTS system, fructose‑like IIC component FrwC/–
		intergenic (‑95/–)	unknown/–	Phosphoenolpyruvate‑protein phosphotransferase of PTS system (EC 2.7.3.9)/–
59 (3.250) +TGCGACGCG	100%	intergenic (‑331/–)	unknown/–	Uncharacterized transcriptional regulator YieP, GntR family/–
		intergenic (‑264/–)	unknown/–	hypothetical protein/–
8 (0.420)	29.6%	intergenic (+393/+251)	unknown/unknown	Glycerate‑2‑kinase (EC 2.7.1.165)/hypothetical protein
		intergenic (+622/+22)	unknown/unknown	Glycerate‑2‑kinase (EC 2.7.1.165)/hypothetical protein
15 (0.760)	93.8%	coding (398/516 nt)	unknown	Phage major tail tube protein GpFII
		intergenic (‑107/–)	unknown/–	hypothetical protein/–
8 (0.380) +27 bp	45.2%	coding (405/516 nt)	unknown	Phage major tail tube protein GpFII
		intergenic (+34/‑36)	unknown/unknown	Mobile element protein/Mobile element protein
10 (0.420)	100%	coding (405/516 nt)	unknown	Phage major tail tube protein GpFII
		coding (73/828 nt)	unknown	DNA replication protein
159 (0.940)	51.4%	coding (8839/10746 nt)	unknown	Phage tail tip, host specificity protein J
		coding (8084/10746 nt)	unknown	Phage tail tip, host specificity protein J
30 (1.530)	100%	intergenic (‑170/+95)	unknown/unknown	hypothetical protein/Endonuclease
		intergenic (‑107/–)	unknown/–	hypothetical protein/–
21 (1.050)	100%	intergenic (‑107/–)	unknown/–	hypothetical protein/–
		coding (1069/1161 nt)	unknown	D‑alanyl‑D‑alanine‑carboxypeptidase/ endopeptidase AmpH
19 (0.290) +30 bp	53.5%	noncoding (1/121 nt)	unknown	5S rRNA # 5S ribosomal RNA ‑ 5 prime truncation
		intergenic (+66/‑125)	unknown/unknown	LSU rRNA ## 23S rRNA, large subunit ribosomal RNA/5S rRNA ## 5S ribosomal RNA
14 (0.640)	100%	coding (690/711 nt)	unknown	hypothetical protein
		coding (303/1398 nt)	unknown	UDP‑glucose:undecaprenyl‑phosphate glucose‑1‑phosphate transferase (EC 2.7.8.31)
22 (1.080)	100%	intergenic (‑60/+15)	unknown/unknown	hypothetical protein/IS1 protein InsB
		coding (296/1398 nt)	unknown	UDP‑glucose:undecaprenyl‑phosphate glucose‑1‑phosphate transferase (EC 2.7.8.31)
16 (0.860)	70.0%	intergenic (‑51/‑115)	unknown/unknown	DNA invertase/hypothetical protein
		coding (416/1773 nt)	unknown	hypothetical protein
12 (0.650)	63.6%	intergenic (‑63/‑103)	unknown/unknown	DNA invertase/hypothetical protein
		coding (430/1773 nt)	unknown	hypothetical protein
8 (0.410)	80.5%	intergenic (‑31/‑548)	unknown/unknown	hypothetical protein/hypothetical protein
		coding (34/774 nt)	unknown	Glucoselysine‑6‑phosphate deglycase
7 (0.360)	78.3%	intergenic (‑34/‑545)	unknown/unknown	hypothetical protein/hypothetical protein
		coding (276/303 nt)	unknown	Glucoselysine‑6‑phosphate deglycase
19 (0.970)	100%	intergenic (‑84/‑34)	unknown/unknown	GGDEF domain protein/Cell division protein FtsI [Peptidoglycan synthetase] (EC 2.4.1.129)
		intergenic (‑192/+122)	unknown/unknown	Mobile element protein/Non‑heme chloroperoxidase (EC 1.11.1.10)
20 (0.870) +GGCATGTCAGTGCAGCACA	78.1%	intergenic (+1/–)	unknown/–	Transposase/–
		coding (137/159 nt)	unknown	hypothetical protein
10 (0.100) +43 bp	15.7%	intergenic (+42/‑42)	unknown/unknown	SSU rRNA ## 16S rRNA, small subunit ribosomal RNA/tRNA‑Glu‑TTC
		intergenic (+72/‑107)	unknown/unknown	tRNA‑Glu‑TTC/LSU rRNA ## 23S rRNA, large subunit ribosomal RNA
25 (0.250) +45 bp	43.9%	intergenic (+41/‑150)	unknown/unknown	LSU rRNA ## 23S rRNA, large subunit ribosomal RNA/5S rRNA ## 5S ribosomal RNA
		intergenic (+186/‑5)	unknown/unknown	LSU rRNA ## 23S rRNA, large subunit ribosomal RNA/5S rRNA ## 5S ribosomal RNA
17 (0.170) +45 bp	34.8%	intergenic (+41/‑150)	unknown/unknown	LSU rRNA ## 23S rRNA, large subunit ribosomal RNA/5S rRNA ## 5S ribosomal RNA
		intergenic (+186/‑5)	unknown/unknown	LSU rRNA ## 23S rRNA, large subunit ribosomal RNA/5S rRNA ## 5S ribosomal RNA
15 (0.400)	63.8%	intergenic (–/‑864)	–/unknown	–/hypothetical protein
		intergenic (–/‑606)	–/unknown	–/hypothetical protein
12 (0.380)	100%	intergenic (–/‑862)	–/unknown	–/hypothetical protein
		intergenic (–/–)	–/–	–/–
10 (0.560)	39.0%	intergenic (‑368/‑280)	unknown/unknown	hypothetical protein/hypothetical protein
		intergenic (+138/+32)	unknown/unknown	Inner membrane protein YbhQ/Putative transposase InsK for insertion sequence element IS150
5 (0.230) +27 bp	34.0%	intergenic (+34/‑36)	unknown/unknown	Mobile element protein/Mobile element protein
		coding (1062/1161 nt)	unknown	D‑alanyl‑D‑alanine‑carboxypeptidase/ endopeptidase AmpH
12 (1.170)	63.2%	intergenic (‑59/‑34)	unknown/unknown	Transcriptional repressor RcnR/Nickel/cobalt efflux transporter RcnA
		intergenic (–/–)	–/–	–/–
16 (0.670)	100%	coding (1062/1161 nt)	unknown	D‑alanyl‑D‑alanine‑carboxypeptidase/ endopeptidase AmpH
		coding (73/828 nt)	unknown	DNA replication protein
13 (0.570)	65.7%	coding (29/543 nt)	unknown	hypothetical protein
		coding (34/774 nt)	unknown	Glucoselysine‑6‑phosphate deglycase
13 (0.570)	65.8%	coding (33/543 nt)	unknown	hypothetical protein
		coding (277/303 nt)	unknown	Glucoselysine‑6‑phosphate deglycase
20 (1.060)	100%	coding (35/774 nt)	unknown	Glucoselysine‑6‑phosphate deglycase
		coding (271/303 nt)	unknown	Glucoselysine‑6‑phosphate deglycase

## Sheet: 37gg_VS_reference_(36gg)
SNPs and insertion/deletions analysis of 37gg isolate in comparison to parental strain (36gg)
mutation	freq	annotation	gene	description
A→T	100%	F399Y (TTT→TAT)	unknown ←	Bacteriocin/lantibiotic efflux ABC transporter, permease/ATP binding protein
T→C	100%	A64A (GCA→GCG)	unknown ←	Transcriptional regulator, LacI family
G→T	100%	N109K (AAC→AAA)	unknown ←	UPF0307 protein YjgA
G→T	100%	A2E (GCA→GAA)	unknown ←	Valyl tRNA synthetase (EC 6.1.1.9)
C→T	17.4%	L50L (CTG→TTG)	unknown →	5 deoxy glucuronate isomerase (EC 5.3.1.30)
C→A	33.3%	P54T (CCG→ACG)	unknown →	hypothetical protein
T→C	45.2%	A63A (GCT→GCC)	unknown →	hypothetical protein
A→C	13.3%	E99A (GAA→GCA)	unknown →	hypothetical protein
C→A	100%	P310P (CCG→CCT)	unknown ←	Aldehyde dehydrogenase (EC 1.2.1.3)
A→T	100%	V31E (GTG→GAG)	unknown ←	Yersiniabactin synthetase, thiazolinyl reductase component Irp3 @ Thiazolinyl imide reductase in siderophore biosynthesis gene cluster
T→C	46.3%	P154P (CCA→CCG)	unknown ←	Anaerobic dimethyl sulfoxide reductase chain B (EC 1.8.5.3), iron sulfur binding subunit
C→T	44.1%	P114P (CCG→CCA)	unknown ←	Anaerobic dimethyl sulfoxide reductase chain B (EC 1.8.5.3), iron sulfur binding subunit
C→T	100%	L32L (TTG→TTA)	unknown ←	Blue light and temperature regulated antirepressor BluF
T→A	100%	N3I (AAT→ATT)	unknown ←	putative 2 component transcriptional regulator
C→T	100%	A150A (GCG→GCA)	unknown ←	Dihydrodipicolinate synthase family protein APECO1_1389
C→T	100%	A253T (GCC→ACC)	unknown ←	Trans aconitate 2 methyltransferase (EC 2.1.1.144)
T→A	100%	I483F (ATT→TTT)	unknown ←	AMP dependent synthetase and ligase
G→T	100%	P250Q (CCA→CAA)	unknown ←	Maltodextrin ABC transporter, permease protein MdxG
G→T	23.5%	G17G (GGC→GGA)	unknown ←	Inositol 1 monophosphatase (EC 3.1.3.25)
Δ1 bp	100%	intergenic (+140/ 21)	unknown → / → unknown	Replication protein/hypothetical protein
G→T	33.3%	intergenic (–/+151)	– / ← unknown	–/D serine/D alanine/glycine transporter
+A	21.7%	intergenic (–/+140)	– / ← unknown	–/D serine/D alanine/glycine transporter
+C	21.7%	intergenic (–/+140)	– / ← unknown	–/D serine/D alanine/glycine transporter
G→A	21.7%	intergenic (–/+135)	– / ← unknown	–/D serine/D alanine/glycine transporter
G→A	21.5%	intergenic (–/+128)	– / ← unknown	–/D serine/D alanine/glycine transporter
A→C	100%	I222R (ATA→AGA)	unknown ←	hypothetical protein
G→T	31.8%	A572E (GCG→GAG)	unknown ←	VgrG protein
C→T	18.4%	G562G (GGG→GGA)	unknown ←	VgrG protein
A→C	16.3%	A560A (GCT→GCG)	unknown ←	VgrG protein
A→T	20.2%	I556I (ATT→ATA)	unknown ←	VgrG protein
A→C	18.4%	G555G (GGT→GGG)	unknown ←	VgrG protein
C→T	18.4%	K554K (AAG→AAA)	unknown ←	VgrG protein
T→C	16.7%	Q534R (CAG→CGG)	unknown ←	VgrG protein
T→C	16.7%	K533R (AAG→AGG)	unknown ←	VgrG protein
T→G	16.3%	E532D (GAA→GAC)	unknown ←	VgrG protein
G→C	17.1%	A531G (GCT→GGT) ‡	unknown ←	VgrG protein
C→T	16.7%	A531T (GCT→ACT) ‡	unknown ←	VgrG protein
A→G	15.9%	D530D (GAT→GAC)	unknown ←	VgrG protein
A→G	19.3%	H527H (CAT→CAC)	unknown ←	VgrG protein
G→C	17.7%	L525L (CTC→CTG)	unknown ←	VgrG protein
G→C	20.8%	L523L (CTC→CTG)	unknown ←	VgrG protein
T→C	22.2%	K520K (AAA→AAG)	unknown ←	VgrG protein
A→G	22.3%	G519G (GGT→GGC)	unknown ←	VgrG protein
G→C	20.4%	S514R (AGC→AGG) ‡	unknown ←	VgrG protein
C→G	20.5%	S514T (AGC→ACC) ‡	unknown ←	VgrG protein
T→A	20.1%	S514C (AGC→TGC) ‡	unknown ←	VgrG protein
C→G	20.4%	V513L (GTC→CTC)	unknown ←	VgrG protein
T→C	27.1%	E509E (GAA→GAG)	unknown ←	VgrG protein
C→T	30.3%	G507G (GGG→GGA)	unknown ←	VgrG protein
G→A	42.0%	P464P (CCC→CCT)	unknown ←	VgrG protein
A→G	34.1%	G444G (GGT→GGC)	unknown ←	VgrG protein
G→A	30.4%	T442T (ACC→ACT)	unknown ←	VgrG protein
G→A	26.7%	R433R (CGC→CGT)	unknown ←	VgrG protein
C→T	43.6%	G410G (GGG→GGA)	unknown ←	VgrG protein
G→A	66.7%	G381G (GGC→GGT)	unknown ←	VgrG protein
G→A	60.0%	D360D (GAC→GAT)	unknown ←	VgrG protein
G→C	58.7%	A359A (GCC→GCG)	unknown ←	VgrG protein
A→C	60.0%	D344E (GAT→GAG)	unknown ←	VgrG protein
A→G	53.7%	L330L (TTG→CTG)	unknown ←	VgrG protein
A→C	54.4%	L309L (CTT→CTG)	unknown ←	VgrG protein
G→A	47.7%	R304R (CGC→CGT)	unknown ←	VgrG protein
C→A	48.3%	R302R (CGG→CGT)	unknown ←	VgrG protein
A→G	42.6%	V287A (GTC→GCC)	unknown ←	VgrG protein
G→C	43.1%	A284A (GCC→GCG)	unknown ←	VgrG protein
G→A	47.8%	T269T (ACC→ACT)	unknown ←	VgrG protein
G→T	60.0%	R235S (CGC→AGC)	unknown ←	VgrG protein
G→C	53.6%	A224A (GCC→GCG)	unknown ←	VgrG protein
C→T	61.4%	P111P (CCG→CCA)	unknown ←	VgrG protein
A→T	56.1%	A62A (GCT→GCA)	unknown ←	VgrG protein
G→A	18.2%	G318G (GGC→GGT)	unknown ←	Predicted L rhamnose ABC transporter, ATP binding component
A→T	100%	Q381L (CAG→CTG)	unknown →	Aspartokinase (EC 2.7.2.4) / Homoserine dehydrogenase (EC 1.1.1.3)
G→A	14.8%	C44Y (TGT→TAT)	unknown →	Uncharacterized inner membrane transporter YijE
A→G	100%	H290R (CAC→CGC)	unknown →	Hydrogen peroxide inducible genes activator => OxyR
C→T	100%	R160C (CGC→TGC)	unknown →	NAD(P) transhydrogenase subunit beta (EC 1.6.1.2)
A→G	23.9%	intergenic (+278/+247)	unknown → / ← unknown	4 carboxymuconolactone decarboxylase (EC 4.1.1.44)/hypothetical protein
T→C	25.7%	intergenic (+284/+241)	unknown → / ← unknown	4 carboxymuconolactone decarboxylase (EC 4.1.1.44)/hypothetical protein
C→T	27.6%	intergenic (+363/+162)	unknown → / ← unknown	4 carboxymuconolactone decarboxylase (EC 4.1.1.44)/hypothetical protein
A→G	21.9%	intergenic (+441/+84)	unknown → / ← unknown	4 carboxymuconolactone decarboxylase (EC 4.1.1.44)/hypothetical protein
3 bp→AG	100%	coding (490 492/843 nt)	unknown ←	Triphosphoribosyl dephospho CoA synthase (EC 2.4.2.52)
Δ7 bp	100%	intergenic (+109/+245)	unknown → / ← unknown	hypothetical protein/Acid shock protein precursor
T→C	100%	intergenic (+187/+17)	unknown → / ← unknown	Peptidyl prolyl cis trans isomerase PpiC (EC 5.2.1.8)/Ketol acid reductoisomerase (NADP(+)) (EC 1.1.1.86)
T→A	100%	L87Q (CTG→CAG)	unknown →	Diguanylate cyclase (EC 2.7.7.65) => DgcN
G→A	24.6%	L51L (CTG→TTG)	unknown ←	Heat shock protein GrpE
Δ1 bp	100%	intergenic (+17/ 465)	unknown → / → unknown	hypothetical protein/hypothetical protein
C→T	14.3%	intergenic (+13/ 143)	unknown → / → unknown	Oxidoreductase, short chain dehydrogenase/reductase family/hypothetical protein
A→G	100%	S45S (AGT→AGC)	unknown ←	type 1 fimbriae anchoring protein FimD
A→G	100%	C42C (TGT→TGC)	unknown ←	type 1 fimbriae anchoring protein FimD
A→T	100%	L41M (TTG→ATG)	unknown ←	type 1 fimbriae anchoring protein FimD
A→G	19.8%	intergenic ( 266/+225)	unknown ← / ← unknown	Manganese ABC transporter, ATP binding protein SitB/Membrane bound lytic murein transglycosylase B
A→G	100%	I103T (ATC→ACC)	unknown ←	Syd protein
G→C	100%	D159E (GAC→GAG)	unknown ←	Propanediol utilization transcriptional activator
+T	100%	coding (274/912 nt)	unknown ←	Propanediol utilization transcriptional activator
G→A	18.7%	Q329Q (CAG→CAA)	unknown →	N acetylglutamate synthase (EC 2.3.1.1)
Δ2 bp	100%	coding (20 21/123 nt)	unknown ←	hypothetical protein
A→T	100%	V4D (GTT→GAT)	unknown ←	hypothetical protein
G→T	100%	A85S (GCC→TCC)	unknown →	Protein FimH (regulates length and adhesion of type 1 fimbriae, and mediates mannose binding)
Δ1 bp	100%	intergenic ( 77/ 62)	unknown ← / → unknown	Transcriptional regulator, LysR family/hypothetical protein
C→T	16.7%	P283P (CCG→CCA)	unknown ←	Xaa Pro aminopeptidase (EC 3.4.11.9)
A→G	17.4%	C588R (TGC→CGC)	unknown ←	Ornithine decarboxylase (EC 4.1.1.17)
A→C	100%	N71T (AAT→ACT)	unknown →	DedA family inner membrane protein YghB
T→C	100%	I390T (ATT→ACT)	unknown →	Sensory histidine kinase QseC
T→G	100%	I530I (ATA→ATC)	unknown ←	DNA topoisomerase IV subunit B (EC 5.99.1.3)
C→T	15.4%	G851G (GGG→GGA)	unknown ←	Glutamine synthetase adenylyl L tyrosine phosphorylase (EC 2.7.7.89) / Glutamate ammonia ligase adenylyltransferase (EC 2.7.7.42)
A→G	100%	G202G (GGT→GGC)	unknown ←	Outer membrane usher protein FimD
C→T	14.3%	intergenic ( 217/ 54)	unknown ← / → unknown	Protein YfdX/hypothetical protein
T→C	13.3%	K189E (AAG→GAG)	unknown ←	23S rRNA (uridine(2552) 2' O) methyltransferase (EC 2.1.1.166)
C→T	100%	H1473H (CAC→CAT)	unknown →	Glutamate synthase [NADPH] large chain (EC 1.4.1.13)
C→T	100%	intergenic (+144/ 14)	unknown → / → unknown	hypothetical protein/tRNA dihydrouridine synthase DusB
Δ144 bp	22.3%	coding (1140 1283/4254 nt)	unknown →	DNA translocase FtsK
G→A	26.0%	A436T (GCT→ACT)	unknown →	DNA translocase FtsK
G→A	100%	A460T (GCT→ACT)	unknown →	DNA translocase FtsK
C→T	100%	D462D (GAC→GAT)	unknown →	DNA translocase FtsK
T→C	100%	T922A (ACA→GCA)	unknown ←	Phage tail tip, host specificity protein J
+T	100%	coding (706/843 nt)	unknown ←	hypothetical protein
C→T	40.0%	intergenic (+145/–)	unknown → / –	Predicted transcriptional regulator of the myo inositol catabolic operon/–
Δ1 bp	40.0%	intergenic (+147/–)	unknown → / –	Predicted transcriptional regulator of the myo inositol catabolic operon/–
G→C	46.9%	intergenic (+158/–)	unknown → / –	Predicted transcriptional regulator of the myo inositol catabolic operon/–
C→T	60.7%	intergenic (+199/–)	unknown → / –	Predicted transcriptional regulator of the myo inositol catabolic operon/–
A→T	100%	intergenic ( 698/+521)	unknown ← / ← unknown	hypothetical protein/DNA replication protein
T→C	100%	intergenic ( 701/+518)	unknown ← / ← unknown	hypothetical protein/DNA replication protein
C→T	45.5%	intergenic (–/+304)	– / ← unknown	–/PLP dependent aminotransferase NCgl2355 (class III)
G→T	46.2%	intergenic (–/+294)	– / ← unknown	–/PLP dependent aminotransferase NCgl2355 (class III)
C→T	100%	A125T (GCG→ACG)	unknown ←	ABC transporter, permease protein 2 (cluster 5, nickel/peptides/opines)
G→T	26.7%	P16Q (CCG→CAG)	unknown ←	Antirestriction protein
C→A	26.6%	A15S (GCA→TCA)	unknown ←	Antirestriction protein
G→T	39.1%	P8Q (CCG→CAG)	unknown ←	Antirestriction protein
G→A	38.8%	T7T (ACC→ACT)	unknown ←	Antirestriction protein
T→C	51.2%	intergenic ( 3/+467)	unknown ← / ← unknown	Antirestriction protein/Retron type RNA directed DNA polymerase (EC 2.7.7.49)
C→T	51.2%	intergenic ( 4/+466)	unknown ← / ← unknown	Antirestriction protein/Retron type RNA directed DNA polymerase (EC 2.7.7.49)
A→T	51.2%	intergenic ( 75/+395)	unknown ← / ← unknown	Antirestriction protein/Retron type RNA directed DNA polymerase (EC 2.7.7.49)
A→T	100%	H78L (CAT→CTT)	unknown →	hypothetical protein
A→C	54.7%	F164V (TTT→GTT)	unknown ←	Mobile element protein
T→C	6.0%	M113V (ATG→GTG)	unknown ←	Mobile element protein
+CCGCCGCCGGGAT	100%	coding (841/864 nt)	unknown ←	Histidine transport protein (permease)
C→T	11.4%	S214S (TCC→TCT)	unknown →	DNA binding domain of ModE / Molybdate binding domain of ModE
G→A	12.1%	A193V (GCG→GTG)	unknown ←	FIG001614: Membrane protein
C→A	25.0%	A224S (GCG→TCG)	unknown ←	Lactam utilization protein LamB
T→C	100%	L198P (CTG→CCG)	unknown →	LysR family transcriptional regulator YbeF
T→C	12.1%	F87S (TTC→TCC)	unknown →	Cytosine/purine/uracil/thiamine/allantoin permease family protein
C→G	25.8%	intergenic (+145/+333)	unknown → / ← unknown	Ferric enterobactin binding periplasmic protein FepB (TC 3.A.1.14.2)/Enterobactin exporter EntS
T→A	100%	P36P (CCT→CCA)	unknown →	putative lipoprotein
T→G	100%	K417N (AAA→AAC)	unknown ←	ATP dependent protease La (EC 3.4.21.53) Type I
C→A	100%	P179T (CCC→ACC)	unknown →	Fructose bisphosphate aldolase class II (EC 4.1.2.13)
A→T	13.8%	L465Q (CTG→CAG)	unknown ←	Maltodextrin glucosidase (EC 3.2.1.20)
C→T	10.7%	A374T (GCC→ACC)	unknown ←	Na(+) dependent branched chain amino acid transporter
C→A	100%	V138V (GTG→GTT)	unknown ←	Cryptic sugar kinase Mak
C→T	18.2%	G89G (GGC→GGT)	unknown →	Phosphonate ABC transporter permease protein PhnE1 (TC 3.A.1.9.1)
A→G	12.9%	intergenic (+17/+300)	unknown → / ← unknown	Phosphonate ABC transporter permease protein PhnE1 (TC 3.A.1.9.1)/Phosphoserine phosphatase (EC 3.1.3.3)
A→G	100%	W57R (TGG→CGG)	unknown ←	Curlin genes transcriptional activator
C→T	6.5%	A568T (GCC→ACC)	unknown ←	Transposase
A→T	5.0%	intergenic ( 480/ 678)	unknown ← / → unknown	hypothetical protein/hypothetical protein
G→A	5.0%	intergenic ( 482/ 676)	unknown ← / → unknown	hypothetical protein/hypothetical protein
G→T	7.4%	intergenic ( 513/ 645)	unknown ← / → unknown	hypothetical protein/hypothetical protein
A→T	7.4%	intergenic ( 517/ 641)	unknown ← / → unknown	hypothetical protein/hypothetical protein
A→C	11.2%	intergenic ( 546/ 612)	unknown ← / → unknown	hypothetical protein/hypothetical protein
Δ1 bp	9.7%	intergenic ( 565/ 593)	unknown ← / → unknown	hypothetical protein/hypothetical protein
C→T	9.6%	intergenic ( 568/ 590)	unknown ← / → unknown	hypothetical protein/hypothetical protein
G→A	8.9%	intergenic ( 591/ 567)	unknown ← / → unknown	hypothetical protein/hypothetical protein
A→C	8.6%	intergenic ( 599/ 559)	unknown ← / → unknown	hypothetical protein/hypothetical protein
A→G	7.3%	intergenic ( 606/ 552)	unknown ← / → unknown	hypothetical protein/hypothetical protein
T→C	7.0%	intergenic ( 624/ 534)	unknown ← / → unknown	hypothetical protein/hypothetical protein
T→G	6.5%	intergenic ( 628/ 530)	unknown ← / → unknown	hypothetical protein/hypothetical protein
G→A	6.5%	intergenic ( 631/ 527)	unknown ← / → unknown	hypothetical protein/hypothetical protein
C→T	7.1%	intergenic ( 641/ 517)	unknown ← / → unknown	hypothetical protein/hypothetical protein
A→G	17.0%	noncoding (168/1545 nt)	unknown →	SSU rRNA ## 16S rRNA, small subunit ribosomal RNA
C→T	14.6%	noncoding (184/1545 nt)	unknown →	SSU rRNA ## 16S rRNA, small subunit ribosomal RNA
G→T	28.6%	noncoding (458/1545 nt)	unknown →	SSU rRNA ## 16S rRNA, small subunit ribosomal RNA
G→A	28.7%	noncoding (460/1545 nt)	unknown →	SSU rRNA ## 16S rRNA, small subunit ribosomal RNA
T→C	33.5%	noncoding (474/1545 nt)	unknown →	SSU rRNA ## 16S rRNA, small subunit ribosomal RNA
G→A	33.5%	noncoding (475/1545 nt)	unknown →	SSU rRNA ## 16S rRNA, small subunit ribosomal RNA
G→T	33.5%	noncoding (476/1545 nt)	unknown →	SSU rRNA ## 16S rRNA, small subunit ribosomal RNA
C→T	41.9%	noncoding (621/1545 nt)	unknown →	SSU rRNA ## 16S rRNA, small subunit ribosomal RNA
T→A	35.4%	noncoding (1010/1545 nt)	unknown →	SSU rRNA ## 16S rRNA, small subunit ribosomal RNA
C→G	35.7%	noncoding (1011/1545 nt)	unknown →	SSU rRNA ## 16S rRNA, small subunit ribosomal RNA
G→C	36.9%	noncoding (1020/1545 nt)	unknown →	SSU rRNA ## 16S rRNA, small subunit ribosomal RNA
A→T	36.7%	noncoding (1021/1545 nt)	unknown →	SSU rRNA ## 16S rRNA, small subunit ribosomal RNA
T→C	9.5%	noncoding (1137/1545 nt)	unknown →	SSU rRNA ## 16S rRNA, small subunit ribosomal RNA
A→C	9.8%	noncoding (1138/1545 nt)	unknown →	SSU rRNA ## 16S rRNA, small subunit ribosomal RNA
A→G	23.0%	noncoding (104/2904 nt)	unknown →	LSU rRNA ## 23S rRNA, large subunit ribosomal RNA
C→T	31.3%	noncoding (135/2904 nt)	unknown →	LSU rRNA ## 23S rRNA, large subunit ribosomal RNA
A→G	31.5%	noncoding (136/2904 nt)	unknown →	LSU rRNA ## 23S rRNA, large subunit ribosomal RNA
T→C	30.7%	noncoding (143/2904 nt)	unknown →	LSU rRNA ## 23S rRNA, large subunit ribosomal RNA
G→A	30.9%	noncoding (144/2904 nt)	unknown →	LSU rRNA ## 23S rRNA, large subunit ribosomal RNA
G→A	21.2%	noncoding (291/2904 nt)	unknown →	LSU rRNA ## 23S rRNA, large subunit ribosomal RNA
C→T	9.0%	noncoding (357/2904 nt)	unknown →	LSU rRNA ## 23S rRNA, large subunit ribosomal RNA
G→A	52.7%	noncoding (452/2904 nt)	unknown →	LSU rRNA ## 23S rRNA, large subunit ribosomal RNA
T→C	25.4%	noncoding (844/2904 nt)	unknown →	LSU rRNA ## 23S rRNA, large subunit ribosomal RNA
A→T	12.2%	noncoding (1216/2904 nt)	unknown →	LSU rRNA ## 23S rRNA, large subunit ribosomal RNA
C→G	12.1%	noncoding (1217/2904 nt)	unknown →	LSU rRNA ## 23S rRNA, large subunit ribosomal RNA
G→C	13.3%	noncoding (1226/2904 nt)	unknown →	LSU rRNA ## 23S rRNA, large subunit ribosomal RNA
T→A	13.8%	noncoding (1227/2904 nt)	unknown →	LSU rRNA ## 23S rRNA, large subunit ribosomal RNA
G→A	18.1%	noncoding (1483/2904 nt)	unknown →	LSU rRNA ## 23S rRNA, large subunit ribosomal RNA
C→T	41.2%	noncoding (1528/2904 nt)	unknown →	LSU rRNA ## 23S rRNA, large subunit ribosomal RNA
C→T	37.9%	noncoding (1592/2904 nt)	unknown →	LSU rRNA ## 23S rRNA, large subunit ribosomal RNA
A→G	11.8%	noncoding (1593/2904 nt)	unknown →	LSU rRNA ## 23S rRNA, large subunit ribosomal RNA
T→C	13.7%	noncoding (1722/2904 nt)	unknown →	LSU rRNA ## 23S rRNA, large subunit ribosomal RNA
A→G	13.1%	noncoding (1731/2904 nt)	unknown →	LSU rRNA ## 23S rRNA, large subunit ribosomal RNA
C→A	10.7%	noncoding (2127/2904 nt)	unknown →	LSU rRNA ## 23S rRNA, large subunit ribosomal RNA
G→A	37.8%	noncoding (2817/2904 nt)	unknown →	LSU rRNA ## 23S rRNA, large subunit ribosomal RNA
C→T	36.2%	noncoding (2825/2904 nt)	unknown →	LSU rRNA ## 23S rRNA, large subunit ribosomal RNA
G→A	52.5%	intergenic (+23/ 70)	unknown → / → unknown	LSU rRNA ## 23S rRNA, large subunit ribosomal RNA/5S rRNA ## 5S ribosomal RNA
T→A	18.9%	intergenic (+24/ 69)	unknown → / → unknown	LSU rRNA ## 23S rRNA, large subunit ribosomal RNA/5S rRNA ## 5S ribosomal RNA
A→G	38.4%	intergenic (+70/ 23)	unknown → / → unknown	LSU rRNA ## 23S rRNA, large subunit ribosomal RNA/5S rRNA ## 5S ribosomal RNA
T→C	51.8%	intergenic (+54/–)	unknown → / –	tRNA Ser GGA/–
A→G	100%	E267G (GAA→GGA)	unknown →	tRNA 5 carboxymethylaminomethyl 2 thiouridine(34) synthesis protein MnmG
G→C	100%	A407P (GCG→CCG)	unknown →	Acetolactate synthase large subunit (EC 2.2.1.6)
G→A	16.8%	intergenic (+191/+128)	unknown → / ← unknown	2 aminoethylphosphonate ABC transporter permease protein II (TC 3.A.1.9.1)/Outer membrane porin KPN_04057/KPN_04724
T→G	14.8%	intergenic (+192/+127)	unknown → / ← unknown	2 aminoethylphosphonate ABC transporter permease protein II (TC 3.A.1.9.1)/Outer membrane porin KPN_04057/KPN_04724
A→G	13.6%	intergenic (+196/+123)	unknown → / ← unknown	2 aminoethylphosphonate ABC transporter permease protein II (TC 3.A.1.9.1)/Outer membrane porin KPN_04057/KPN_04724
T→C	39.5%	P233P (CCA→CCG)	unknown ←	Outer membrane porin KPN_04057/KPN_04724
G→C	40.0%	V216V (GTC→GTG)	unknown ←	Outer membrane porin KPN_04057/KPN_04724
C→A	41.2%	A215A (GCG→GCT)	unknown ←	Outer membrane porin KPN_04057/KPN_04724
G→T	100%	intergenic (+138/ 19)	unknown → / → unknown	c di GMP phosphodiesterase (EC 3.1.4.52) => PdeK/Na+/H+ dicarboxylate symporter
A→G	100%	K231R (AAA→AGA)	unknown →	Tyrosine specific transport protein
C→A	100%	R84R (CGG→AGG)	unknown →	Branched chain amino acid ABC transporter, ATP binding protein LivG (TC 3.A.1.4.1)
C→T	100%	P160P (CCC→CCT)	unknown →	Low affinity gluconate/H+ symporter GntU
G→A	100%	intergenic ( 140/ 65)	unknown ← / → unknown	Aerobic glycerol 3 phosphate dehydrogenase (EC 1.1.5.3)/Thiosulfate sulfurtransferase GlpE (EC 2.8.1.1)
+CCTGGCTCTCCCAGG	100%	coding (1640/2691 nt)	unknown ←	Transcriptional activator of maltose regulon, MalT
A→G	100%	N115D (AAC→GAC)	unknown →	Pimeloyl [acyl carrier protein] methyl ester esterase BioH (EC 3.1.1.85)
C→T	20.7%	Y70Y (TAC→TAT)	unknown →	Translation elongation factor Tu
C→T	14.3%	D265N (GAC→AAC)	unknown ←	Phosphomethylpyrimidine synthase ThiC (EC 4.1.99.17)
C→T	100%	R9C (CGC→TGC)	unknown →	Uncharacterized protein YjaG
Δ3,249 bp	100%		unknown	unknown
G→C	40.0%	R20S (AGG→AGC)	unknown →	T6SS component TssC (ImpC/VipB)
T→C	41.7%	S37P (TCG→CCG)	unknown →	T6SS component TssC (ImpC/VipB)
C→T	42.7%	R40C (CGC→TGC)	unknown →	T6SS component TssC (ImpC/VipB)
C→T	39.5%	R74R (CGC→CGT)	unknown →	T6SS component TssC (ImpC/VipB)
C→G	43.1%	L162L (CTC→CTG)	unknown →	T6SS component TssC (ImpC/VipB)
C→G	50.1%	A206A (GCC→GCG)	unknown →	T6SS component TssC (ImpC/VipB)
T→C	60.0%	T253T (ACT→ACC)	unknown →	T6SS component TssC (ImpC/VipB)
C→T	57.1%	G260G (GGC→GGT)	unknown →	T6SS component TssC (ImpC/VipB)
G→T	60.4%	G268G (GGG→GGT)	unknown →	T6SS component TssC (ImpC/VipB)
C→T	58.7%	G273G (GGC→GGT)	unknown →	T6SS component TssC (ImpC/VipB)
T→C	57.1%	D275D (GAT→GAC)	unknown →	T6SS component TssC (ImpC/VipB)
G→A	57.8%	K289K (AAG→AAA)	unknown →	T6SS component TssC (ImpC/VipB)
C→T	53.7%	G290G (GGC→GGT)	unknown →	T6SS component TssC (ImpC/VipB)
T→A	48.8%	A306A (GCT→GCA)	unknown →	T6SS component TssC (ImpC/VipB)
G→A	46.2%	P325P (CCG→CCA)	unknown →	T6SS component TssC (ImpC/VipB)
T→C	50.0%	V347A (GTG→GCG)	unknown →	T6SS component TssC (ImpC/VipB)
T→C	54.0%	Y411Y (TAT→TAC)	unknown →	T6SS component TssC (ImpC/VipB)
G→T	10.7%	R93L (CGG→CTG)	unknown →	Mobile element protein
G→A	7.2%	G184S (GGC→AGC) ‡	unknown →	Mobile element protein
G→A	7.0%	G184D (GGC→GAC) ‡	unknown →	Mobile element protein
T→A	20.9%	intergenic (–/–)	– / –	–/–
A→T	47.2%	intergenic (–/–)	– / –	–/–
+T	20.8%	intergenic (–/–)	– / –	–/–
+C	20.8%	intergenic (–/–)	– / –	–/–
+T	20.8%	intergenic (–/–)	– / –	–/–
A→G	20.8%	intergenic (–/–)	– / –	–/–
T→C	20.8%	intergenic (–/–)	– / –	–/–
T→C	28.6%	intergenic (–/–)	– / –	–/–
A→G	20.7%	intergenic (–/–)	– / –	–/–
A→G	20.7%	intergenic (–/–)	– / –	–/–
(T)127→-1	100%	intergenic (–/–)	– / –	–/–
Δ128 bp	100%	intergenic (–/–)	– / –	–/–
G→T	14.3%	S100I (AGT→ATT)	unknown →	T6SS component TssM (IcmF/VasK)
T→C	100%	intergenic (+362/ 300)	unknown → / → unknown	VgrG protein/Chromosome segregation ATPase
C→A	100%	P157Q (CCA→CAA)	unknown →	Naphthoate synthase (EC 4.1.3.36)
T→C	100%	T276A (ACC→GCC)	unknown ←	Anaerobic glycerol 3 phosphate dehydrogenase subunit C (EC 1.1.5.3)
C→T	100%	L430L (CTG→CTA)	unknown ←	Anaerobic glycerol 3 phosphate dehydrogenase subunit A (EC 1.1.5.3)
Δ78 bp	100%	coding (335 412/1347 nt)	unknown →	Glycerol 3 phosphate transporter
A→C	35.5%	intergenic (+170/+283)	unknown → / ← unknown	Glycerophosphoryl diester phosphodiesterase (EC 3.1.4.46) periplasmic (secreted in GramPositives)/YfaE: ferredoxin involved with ribonucleotide reductase diferric tyrosyl radical (Y*) cofactor maintenance
T→G	38.2%	intergenic (+185/+268)	unknown → / ← unknown	Glycerophosphoryl diester phosphodiesterase (EC 3.1.4.46) periplasmic (secreted in GramPositives)/YfaE: ferredoxin involved with ribonucleotide reductase diferric tyrosyl radical (Y*) cofactor maintenance
G→C	41.0%	intergenic (+222/+231)	unknown → / ← unknown	Glycerophosphoryl diester phosphodiesterase (EC 3.1.4.46) periplasmic (secreted in GramPositives)/YfaE: ferredoxin involved with ribonucleotide reductase diferric tyrosyl radical (Y*) cofactor maintenance
G→A	40.8%	intergenic (+226/+227)	unknown → / ← unknown	Glycerophosphoryl diester phosphodiesterase (EC 3.1.4.46) periplasmic (secreted in GramPositives)/YfaE: ferredoxin involved with ribonucleotide reductase diferric tyrosyl radical (Y*) cofactor maintenance
T→C	100%	*313Q (TAG→CAG)	unknown →	Outer membrane porin OmpC
G→C	100%	A247P (GCC→CCC)	unknown →	Hydroxymethylpyrimidine phosphate kinase ThiD (EC 2.7.4.7)
A→G	35.9%	intergenic (+282/+257)	unknown → / ← unknown	AsmA protein/Putative capsular polysaccharide transport protein YegH
C→T	35.2%	intergenic (+285/+254)	unknown → / ← unknown	AsmA protein/Putative capsular polysaccharide transport protein YegH
C→G	33.0%	intergenic (+316/+223)	unknown → / ← unknown	AsmA protein/Putative capsular polysaccharide transport protein YegH
C→T	25.6%	intergenic (+318/+221)	unknown → / ← unknown	AsmA protein/Putative capsular polysaccharide transport protein YegH
C→T	18.2%	R794H (CGT→CAT)	unknown ←	Pullulanase (EC 3.2.1.41)
C→T	19.0%	A42T (GCC→ACC)	unknown ←	Blue copper oxidase CueO precursor
A→G	100%	intergenic ( 116/+152)	unknown ← / ← unknown	Sugar efflux transporter A/Sugar phosphate stress protein SgrT (embedded in SgrS)
C→A	13.3%	S111S (TCC→TCA)	unknown →	Putative alanine/glycine transport protein
G→A	16.7%	H422Y (CAC→TAC)	unknown ←	DNA repair protein RadA
Δ1,200 bp	100%		[unknown]–[unknown]	[unknown], unknown, [unknown]
A→T	100%	S367T (TCC→ACC)	unknown ←	Multidrug efflux transporter MdtK/NorM (MATE family)
T→C	100%	L97L (CTA→CTG)	unknown ←	Inner membrane transport protein YdhC
T→C	100%	intergenic ( 56/+23)	unknown ← / ← unknown	Lactoylglutathione lyase (EC 4.4.1.5)/N ethylmaleimide reductase
G→A	22.7%	A633A (GCC→GCT)	unknown ←	Electron transport complex protein RnfC
C→T	22.0%	V630V (GTG→GTA)	unknown ←	Electron transport complex protein RnfC
A→G	30.2%	V620A (GTC→GCC)	unknown ←	Electron transport complex protein RnfC
T→C	27.0%	K587E (AAA→GAA)	unknown ←	Electron transport complex protein RnfC
A→G	22.6%	V586A (GTC→GCC)	unknown ←	Electron transport complex protein RnfC
C→T	75.3%	Q577Q (CAG→CAA)	unknown ←	Electron transport complex protein RnfC
Δ123 bp	12.1%		[unknown]–[unknown]	[unknown], [unknown]
T→C	100%	L38L (TTG→CTG)	unknown →	ABC transporter, ATP binding protein
G→A	16.7%	intergenic ( 142/ 123)	unknown ← / → unknown	Glyoxalase/bleomycin resistance protein/dioxygenase/Protein AraJ precursor
T→C	100%	H286R (CAC→CGC)	unknown ←	Inosose dehydratase (EC 4.2.1.44)
C→T	100%	F49F (TTC→TTT)	unknown →	Transcriptional regulator, AraC family
T→C	100%	M190V (ATG→GTG)	unknown ←	Transcriptional regulator, LacI family
C→T	13.3%	D65D (GAC→GAT)	unknown →	hypothetical protein
T→C	100%	F32F (TTT→TTC)	unknown →	hypothetical protein
C→G	100%	R383R (CGG→CGC)	unknown ←	Gamma glutamyl putrescine oxidase (EC1.4.3. )
A→C	100%	I47S (ATC→AGC)	unknown ←	Uncharacterized MFS type transporter
C→A	100%	intergenic ( 67/+417)	unknown ← / ← unknown	Iron sulfur cluster assembly iron binding protein SufA/hypothetical protein
G→A	16.0%	G267D (GGC→GAC)	unknown →	2 keto 3 deoxy D arabino heptulosonate 7 phosphate synthase I alpha (EC 2.5.1.54)
C→A	100%	intergenic ( 213/ 68)	unknown ← / → unknown	hypothetical protein/Transcriptional regulator, LysR family
+C	100%	intergenic ( 183/ 128)	unknown ← / → unknown	Nitrate/nitrite transporter NarK/Nitrate/nitrite sensor protein NarX
A→G	100%	R75R (CGT→CGC)	unknown ←	Peptide chain release factor 1
A→G	100%	R83R (CGT→CGC)	unknown ←	OpgC protein
C→A	20.8%	intergenic (+313/+311)	unknown → / ← unknown	Acid phosphatase (EC 3.1.3.2)/Putative NAD(P)H nitroreductase YdjA
C→T	12.5%	A182V (GCC→GTC)	unknown →	Transcriptional regulatory protein PhoP
A→C	100%	H385Q (CAT→CAG)	unknown ←	3 methylmercaptopropionyl CoA ligase (EC 6.2.1.44) of DmdB2 type
C→T	100%	V67M (GTG→ATG)	unknown ←	PTS system, glucose specific IIC component / PTS system, glucose specific IIB component (EC 2.7.1.199)
Δ1 bp	21.1%	intergenic (+2/ 3)	unknown → / → unknown	tRNA Val TAC/tRNA Lys TTT
T→C	100%	L441L (TTG→CTG)	unknown →	Exopolyphosphatase (EC 3.6.1.11)
T→A	100%	T690T (ACA→ACT)	unknown ←	Zinc binding domain / DNA primase (EC 2.7.7. ), Phage P4 associated / Replicative helicase RepA, Phage P4 associated
C→T	14.8%	W132* (TGG→TGA)	unknown ←	Cytoskeleton protein RodZ
C→T	14.8%	A283V (GCC→GTC)	unknown →	3 mercaptopyruvate sulfurtransferase (EC 2.8.1.2)
C→A	12.9%	T14T (ACG→ACT)	unknown ←	Sigma factor RpoE negative regulatory protein RseA
11 (0.500) +TGGTCATC	39.3%	coding (155/525 nt)	unknown	hypothetical protein
		intergenic (+120/–)	unknown/–	Predicted transcriptional regulator of the myo‑inositol catabolic operon/–
16 (0.700)	62.5%	coding (417/1773 nt)	unknown	hypothetical protein
		intergenic (‑116/‑50)	unknown/unknown	hypothetical protein/DNA invertase
11 (0.480)	53.4%	coding (429/1773 nt)	unknown	hypothetical protein
		intergenic (‑102/‑64)	unknown/unknown	hypothetical protein/DNA invertase
24 (0.920)	63.2%	coding (414/798 nt)	unknown	Urea ABC transporter, ATPase protein UrtD
		intergenic (+52/‑243)	unknown/unknown	DUF3701 domain / Site‑specific tyrosine recombinase/hypothetical protein
23 (0.750)	68.7%	coding (419/798 nt)	unknown	Urea ABC transporter, ATPase protein UrtD
		coding (1109/1185 nt)	unknown	H repeat‑associated protein, YhhI family
13 (0.550)	100%	intergenic (‑147/–)	unknown/–	hypothetical protein/–
		intergenic (+57/‑25)	unknown/unknown	Uncharacterized protein YciW/Exoribonuclease II (EC 3.1.13.1)
20 (0.850)	95.2%	intergenic (‑212/–)	unknown/–	PTS system, fructose‑like IIC component FrwC/–
		intergenic (+62/‑20)	unknown/unknown	Uncharacterized protein YciW/Exoribonuclease II (EC 3.1.13.1)
16 (0.710)	100%	intergenic (‑214/–)	unknown/–	PTS system, fructose‑like IIC component FrwC/–
		intergenic (‑107/‑95)	unknown/unknown	Mobile element protein/Phosphoenolpyruvate‑protein phosphotransferase of PTS system (EC 2.7.3.9)
35 (1.510)	100%	intergenic (+15/‑60)	unknown/unknown	IS1 protein InsB/hypothetical protein
		intergenic (‑447/‑448)	unknown/unknown	Bacterial non‑heme ferritin (EC 1.16.3.2)/L‑arabinose ABC transporter, substrate‑binding protein AraF
3 (0.160) +27 bp	21.6%	coding (405/516 nt)	unknown	Phage major tail tube protein GpFII
		intergenic (‑36/+34)	unknown/unknown	Mobile element protein/Mobile element protein
26 (1.190)	100%	coding (405/516 nt)	unknown	Phage major tail tube protein GpFII
		coding (73/828 nt)	unknown	DNA replication protein
22 (0.860)	100%	coding (398/516 nt)	unknown	Phage major tail tube protein GpFII
		intergenic (‑107/–)	unknown/–	hypothetical protein/–
166 (1.130)	56.0%	coding (8839/10746 nt)	unknown	Phage tail tip, host specificity protein J
		coding (8084/10746 nt)	unknown	Phage tail tip, host specificity protein J
21 (1.090)	82.4%	intergenic (+303/–)	unknown/–	Predicted transcriptional regulator of the myo‑inositol catabolic operon/–
		intergenic (–/+247)	–/unknown	–/PLP‑dependent aminotransferase NCgl2355 (class III)
11 (0.540)	59.5%	intergenic (+303/–)	unknown/–	Predicted transcriptional regulator of the myo‑inositol catabolic operon/–
		intergenic (+169/+284)	unknown/unknown	Glycerophosphoryl diester phosphodiesterase (EC 3.1.4.46) periplasmic (secreted in GramPositives)/YfaE: ferredoxin involved with ribonucleotide reductase diferric‑tyrosyl radical (Y*) cofactor maintenance
16 (0.580)	100%	coding (430/555 nt)	unknown	S‑(hydroxymethyl)glutathione dehydrogenase (EC 1.1.1.284)
		intergenic (‑170/+95)	unknown/unknown	hypothetical protein/Endonuclease
23 (0.890)	100%	intergenic (‑107/–)	unknown/–	hypothetical protein/–
		coding (1069/1161 nt)	unknown	D‑alanyl‑D‑alanine‑carboxypeptidase/ endopeptidase AmpH
14 (0.900) +G	62.4%	intergenic (‑59/‑34)	unknown/unknown	Transcriptional repressor RcnR/Nickel/cobalt efflux transporter RcnA
		intergenic (–/–)	–/–	–/–
5 (0.320)	22.7%	intergenic (‑60/‑33)	unknown/unknown	Transcriptional repressor RcnR/Nickel/cobalt efflux transporter RcnA
		intergenic (–/–)	–/–	–/–
21 (0.950)	100%	coding (1062/1161 nt)	unknown	D‑alanyl‑D‑alanine‑carboxypeptidase/ endopeptidase AmpH
		coding (73/828 nt)	unknown	DNA replication protein
23 (0.200) +49 bp	30.4%	intergenic (+42/‑51)	unknown/unknown	LSU rRNA ## 23S rRNA, large subunit ribosomal RNA/5S rRNA ## 5S ribosomal RNA
		intergenic (+88/‑5)	unknown/unknown	LSU rRNA ## 23S rRNA, large subunit ribosomal RNA/5S rRNA ## 5S ribosomal RNA
23 (0.200) +49 bp	30.4%	intergenic (+42/‑51)	unknown/unknown	LSU rRNA ## 23S rRNA, large subunit ribosomal RNA/5S rRNA ## 5S ribosomal RNA
		intergenic (+88/‑5)	unknown/unknown	LSU rRNA ## 23S rRNA, large subunit ribosomal RNA/5S rRNA ## 5S ribosomal RNA
13 (0.100)	7.7%	intergenic (‑36/+34)	unknown/unknown	Mobile element protein/Mobile element protein
		coding (373/705 nt)	unknown	Mobile element protein
15 (0.520) +GTAAA	21.4%	intergenic (–/–)	–/–	–/–
		intergenic (–/–)	–/–	–/–
8 (1.440)	88.9%	intergenic (–/–)	–/–	–/–
		intergenic (–/–)	–/–	–/–
24 (1.040)	100%	intergenic (+127/‑187)	unknown/unknown	Non‑heme chloroperoxidase (EC 1.11.1.10)/Mobile element protein
		intergenic (‑39/‑79)	unknown/unknown	Cell division protein FtsI [Peptidoglycan synthetase] (EC 2.4.1.129)/GGDEF domain protein

## Sheet: 38gg_VS_reference_(36gg)
SNPs and insertion/deletions analysis of 38gg isolate in comparison to parental strain (36gg)
mutation	freq	annotation	gene	description
A→T	100%	F399Y (TTT→TAT)	unknown ←	Bacteriocin/lantibiotic efflux ABC transporter, permease/ATP binding protein
T→C	100%	A64A (GCA→GCG)	unknown ←	Transcriptional regulator, LacI family
G→T	100%	N109K (AAC→AAA)	unknown ←	UPF0307 protein YjgA
G→T	100%	A2E (GCA→GAA)	unknown ←	Valyl tRNA synthetase (EC 6.1.1.9)
C→A	30.8%	P54T (CCG→ACG)	unknown →	hypothetical protein
T→C	43.0%	A63A (GCT→GCC)	unknown →	hypothetical protein
C→A	100%	P310P (CCG→CCT)	unknown ←	Aldehyde dehydrogenase (EC 1.2.1.3)
A→T	100%	V31E (GTG→GAG)	unknown ←	Yersiniabactin synthetase, thiazolinyl reductase component Irp3 @ Thiazolinyl imide reductase in siderophore biosynthesis gene cluster
T→C	39.1%	P154P (CCA→CCG)	unknown ←	Anaerobic dimethyl sulfoxide reductase chain B (EC 1.8.5.3), iron sulfur binding subunit
C→T	43.5%	P114P (CCG→CCA)	unknown ←	Anaerobic dimethyl sulfoxide reductase chain B (EC 1.8.5.3), iron sulfur binding subunit
C→T	100%	L32L (TTG→TTA)	unknown ←	Blue light and temperature regulated antirepressor BluF
T→A	100%	N3I (AAT→ATT)	unknown ←	putative 2 component transcriptional regulator
C→T	100%	A150A (GCG→GCA)	unknown ←	Dihydrodipicolinate synthase family protein APECO1_1389
C→T	100%	A253T (GCC→ACC)	unknown ←	Trans aconitate 2 methyltransferase (EC 2.1.1.144)
T→A	100%	I483F (ATT→TTT)	unknown ←	AMP dependent synthetase and ligase
G→T	100%	P250Q (CCA→CAA)	unknown ←	Maltodextrin ABC transporter, permease protein MdxG
Δ1 bp	100%	intergenic (+140/ 21)	unknown → / → unknown	Replication protein/hypothetical protein
A→C	100%	I222R (ATA→AGA)	unknown ←	hypothetical protein
C→A	41.7%	A572A (GCG→GCT) ‡	unknown ←	VgrG protein
G→T	40.0%	A572E (GCG→GAG) ‡	unknown ←	VgrG protein
C→T	38.6%	G562G (GGG→GGA)	unknown ←	VgrG protein
A→C	42.4%	A560A (GCT→GCG)	unknown ←	VgrG protein
A→T	45.8%	I556I (ATT→ATA)	unknown ←	VgrG protein
A→C	47.1%	G555G (GGT→GGG)	unknown ←	VgrG protein
C→T	46.9%	K554K (AAG→AAA)	unknown ←	VgrG protein
T→C	30.0%	Q534R (CAG→CGG)	unknown ←	VgrG protein
T→C	30.0%	K533R (AAG→AGG)	unknown ←	VgrG protein
T→G	30.0%	E532D (GAA→GAC)	unknown ←	VgrG protein
G→C	29.0%	A531G (GCT→GGT) ‡	unknown ←	VgrG protein
C→T	29.1%	A531T (GCT→ACT) ‡	unknown ←	VgrG protein
A→G	29.1%	D530D (GAT→GAC)	unknown ←	VgrG protein
A→G	28.2%	H527H (CAT→CAC)	unknown ←	VgrG protein
G→C	29.1%	L525L (CTC→CTG)	unknown ←	VgrG protein
G→C	36.4%	L523L (CTC→CTG)	unknown ←	VgrG protein
T→C	33.3%	K520K (AAA→AAG)	unknown ←	VgrG protein
A→G	33.4%	G519G (GGT→GGC)	unknown ←	VgrG protein
G→C	26.1%	S514R (AGC→AGG) ‡	unknown ←	VgrG protein
C→G	26.1%	S514T (AGC→ACC) ‡	unknown ←	VgrG protein
T→A	26.1%	S514C (AGC→TGC) ‡	unknown ←	VgrG protein
C→G	28.6%	V513L (GTC→CTC)	unknown ←	VgrG protein
T→C	45.2%	E509E (GAA→GAG)	unknown ←	VgrG protein
C→T	49.9%	G507G (GGG→GGA)	unknown ←	VgrG protein
G→A	59.4%	P464P (CCC→CCT)	unknown ←	VgrG protein
A→G	45.9%	G444G (GGT→GGC)	unknown ←	VgrG protein
G→A	48.4%	T442T (ACC→ACT)	unknown ←	VgrG protein
G→A	48.5%	R433R (CGC→CGT)	unknown ←	VgrG protein
C→T	51.9%	G410G (GGG→GGA)	unknown ←	VgrG protein
G→A	36.0%	G381G (GGC→GGT)	unknown ←	VgrG protein
G→A	33.4%	D360D (GAC→GAT)	unknown ←	VgrG protein
G→C	39.5%	A359A (GCC→GCG)	unknown ←	VgrG protein
A→C	42.9%	D344E (GAT→GAG)	unknown ←	VgrG protein
A→G	44.3%	L330L (TTG→CTG)	unknown ←	VgrG protein
A→C	43.5%	L309L (CTT→CTG)	unknown ←	VgrG protein
G→A	43.8%	R304R (CGC→CGT)	unknown ←	VgrG protein
C→A	46.7%	R302R (CGG→CGT)	unknown ←	VgrG protein
A→G	44.3%	V287A (GTC→GCC)	unknown ←	VgrG protein
G→C	46.9%	A284A (GCC→GCG)	unknown ←	VgrG protein
G→A	47.5%	T269T (ACC→ACT)	unknown ←	VgrG protein
G→T	56.5%	R235S (CGC→AGC)	unknown ←	VgrG protein
G→C	55.3%	A224A (GCC→GCG)	unknown ←	VgrG protein
C→T	55.1%	P111P (CCG→CCA)	unknown ←	VgrG protein
A→T	45.2%	A62A (GCT→GCA)	unknown ←	VgrG protein
A→T	100%	Q381L (CAG→CTG)	unknown →	Aspartokinase (EC 2.7.2.4) / Homoserine dehydrogenase (EC 1.1.1.3)
A→G	100%	H290R (CAC→CGC)	unknown →	Hydrogen peroxide inducible genes activator => OxyR
G→A	21.8%	P189S (CCG→TCG)	unknown ←	NAD dependent glyceraldehyde 3 phosphate dehydrogenase (EC 1.2.1.12)
C→T	100%	R160C (CGC→TGC)	unknown →	NAD(P) transhydrogenase subunit beta (EC 1.6.1.2)
A→G	28.7%	intergenic (+278/+247)	unknown → / ← unknown	4 carboxymuconolactone decarboxylase (EC 4.1.1.44)/hypothetical protein
T→C	28.6%	intergenic (+284/+241)	unknown → / ← unknown	4 carboxymuconolactone decarboxylase (EC 4.1.1.44)/hypothetical protein
A→C	28.6%	intergenic (+288/+237)	unknown → / ← unknown	4 carboxymuconolactone decarboxylase (EC 4.1.1.44)/hypothetical protein
C→T	48.4%	intergenic (+363/+162)	unknown → / ← unknown	4 carboxymuconolactone decarboxylase (EC 4.1.1.44)/hypothetical protein
A→G	35.5%	intergenic (+441/+84)	unknown → / ← unknown	4 carboxymuconolactone decarboxylase (EC 4.1.1.44)/hypothetical protein
3 bp→AG	100%	coding (490 492/843 nt)	unknown ←	Triphosphoribosyl dephospho CoA synthase (EC 2.4.2.52)
Δ7 bp	100%	intergenic (+109/+245)	unknown → / ← unknown	hypothetical protein/Acid shock protein precursor
T→C	100%	intergenic (+187/+17)	unknown → / ← unknown	Peptidyl prolyl cis trans isomerase PpiC (EC 5.2.1.8)/Ketol acid reductoisomerase (NADP(+)) (EC 1.1.1.86)
T→A	100%	L87Q (CTG→CAG)	unknown →	Diguanylate cyclase (EC 2.7.7.65) => DgcN
Δ1 bp	100%	intergenic (+17/ 465)	unknown → / → unknown	hypothetical protein/hypothetical protein
Δ30 bp	100%	coding (30 59/480 nt)	unknown ←	Rrf2 family transcriptional regulator, group III
A→G	100%	S45S (AGT→AGC)	unknown ←	type 1 fimbriae anchoring protein FimD
A→G	100%	C42C (TGT→TGC)	unknown ←	type 1 fimbriae anchoring protein FimD
A→T	100%	L41M (TTG→ATG)	unknown ←	type 1 fimbriae anchoring protein FimD
A→G	100%	I103T (ATC→ACC)	unknown ←	Syd protein
G→C	100%	D159E (GAC→GAG)	unknown ←	Propanediol utilization transcriptional activator
+T	100%	coding (274/912 nt)	unknown ←	Propanediol utilization transcriptional activator
Δ2 bp	100%	coding (20 21/123 nt)	unknown ←	hypothetical protein
A→T	100%	V4D (GTT→GAT)	unknown ←	hypothetical protein
G→T	100%	A85S (GCC→TCC)	unknown →	Protein FimH (regulates length and adhesion of type 1 fimbriae, and mediates mannose binding)
Δ1 bp	100%	intergenic ( 77/ 62)	unknown ← / → unknown	Transcriptional regulator, LysR family/hypothetical protein
A→C	100%	N71T (AAT→ACT)	unknown →	DedA family inner membrane protein YghB
T→G	100%	I530I (ATA→ATC)	unknown ←	DNA topoisomerase IV subunit B (EC 5.99.1.3)
C→A	16.0%	A61A (GCC→GCA)	unknown →	Putative transmembrane protein
A→G	100%	G202G (GGT→GGC)	unknown ←	Outer membrane usher protein FimD
C→T	100%	H1473H (CAC→CAT)	unknown →	Glutamate synthase [NADPH] large chain (EC 1.4.1.13)
C→T	100%	intergenic (+144/ 14)	unknown → / → unknown	hypothetical protein/tRNA dihydrouridine synthase DusB
G→A	100%	A460T (GCT→ACT)	unknown →	DNA translocase FtsK
C→T	100%	D462D (GAC→GAT)	unknown →	DNA translocase FtsK
+T	100%	coding (706/843 nt)	unknown ←	hypothetical protein
C→T	45.5%	intergenic (+145/–)	unknown → / –	Predicted transcriptional regulator of the myo inositol catabolic operon/–
Δ1 bp	45.5%	intergenic (+147/–)	unknown → / –	Predicted transcriptional regulator of the myo inositol catabolic operon/–
G→C	56.0%	intergenic (+158/–)	unknown → / –	Predicted transcriptional regulator of the myo inositol catabolic operon/–
C→T	48.3%	intergenic (+199/–)	unknown → / –	Predicted transcriptional regulator of the myo inositol catabolic operon/–
A→T	100%	intergenic ( 698/+521)	unknown ← / ← unknown	hypothetical protein/DNA replication protein
T→C	100%	intergenic ( 701/+518)	unknown ← / ← unknown	hypothetical protein/DNA replication protein
C→T	100%	A125T (GCG→ACG)	unknown ←	ABC transporter, permease protein 2 (cluster 5, nickel/peptides/opines)
G→T	13.3%	A216E (GCG→GAG)	unknown ←	DNA directed RNA polymerase alpha subunit (EC 2.7.7.6)
G→C	100%	intergenic (–/+90)	– / ← unknown	–/Mercuric transport protein, MerE
G→A	8.0%	P29S (CCA→TCA)	unknown ←	Antirestriction protein
G→T	28.9%	P16Q (CCG→CAG)	unknown ←	Antirestriction protein
C→A	29.0%	A15S (GCA→TCA)	unknown ←	Antirestriction protein
G→T	31.6%	P8Q (CCG→CAG)	unknown ←	Antirestriction protein
G→A	31.6%	T7T (ACC→ACT)	unknown ←	Antirestriction protein
T→C	39.0%	intergenic ( 3/+467)	unknown ← / ← unknown	Antirestriction protein/Retron type RNA directed DNA polymerase (EC 2.7.7.49)
C→T	39.3%	intergenic ( 4/+466)	unknown ← / ← unknown	Antirestriction protein/Retron type RNA directed DNA polymerase (EC 2.7.7.49)
A→T	50.8%	intergenic ( 75/+395)	unknown ← / ← unknown	Antirestriction protein/Retron type RNA directed DNA polymerase (EC 2.7.7.49)
A→G	5.1%	Y18C (TAT→TGT)	unknown →	hypothetical protein
G→A	11.0%	E32K (GAA→AAA)	unknown →	hypothetical protein
T→C	29.3%	D41D (GAT→GAC)	unknown →	hypothetical protein
G→A	21.1%	G50D (GGC→GAC)	unknown →	hypothetical protein
A→G	7.3%	intergenic (+170/+187)	unknown → / ← unknown	hypothetical protein/Replication initiation protein RepE
C→T	10.2%	intergenic (+197/+160)	unknown → / ← unknown	hypothetical protein/Replication initiation protein RepE
A→G	6.8%	intergenic (+201/+156)	unknown → / ← unknown	hypothetical protein/Replication initiation protein RepE
A→T	100%	H78L (CAT→CTT)	unknown →	hypothetical protein
A→C	46.2%	F164V (TTT→GTT)	unknown ←	Mobile element protein
+CCGCCGCCGGGAT	100%	coding (841/864 nt)	unknown ←	Histidine transport protein (permease)
C→T	15.4%	E261K (GAA→AAA)	unknown ←	Blue light and temperature regulated antirepressor BluF
T→C	100%	L198P (CTG→CCG)	unknown →	LysR family transcriptional regulator YbeF
T→A	100%	P36P (CCT→CCA)	unknown →	putative lipoprotein
C→T	11.4%	L132L (CTG→TTG)	unknown →	c di GMP phosphodiesterase (EC 3.1.4.52) => PdeB
G→A	18.2%	L611L (CTG→TTG)	unknown ←	ATP dependent protease La (EC 3.4.21.53) Type I
T→G	100%	K417N (AAA→AAC)	unknown ←	ATP dependent protease La (EC 3.4.21.53) Type I
C→A	100%	P179T (CCC→ACC)	unknown →	Fructose bisphosphate aldolase class II (EC 4.1.2.13)
C→A	100%	V138V (GTG→GTT)	unknown ←	Cryptic sugar kinase Mak
C→T	42.9%	intergenic (+146/+171)	unknown → / ← unknown	Phosphonate ABC transporter permease protein PhnE1 (TC 3.A.1.9.1)/Phosphoserine phosphatase (EC 3.1.3.3)
T→C	54.0%	intergenic (+157/+160)	unknown → / ← unknown	Phosphonate ABC transporter permease protein PhnE1 (TC 3.A.1.9.1)/Phosphoserine phosphatase (EC 3.1.3.3)
T→A	49.4%	intergenic (+178/+139)	unknown → / ← unknown	Phosphonate ABC transporter permease protein PhnE1 (TC 3.A.1.9.1)/Phosphoserine phosphatase (EC 3.1.3.3)
A→G	100%	W57R (TGG→CGG)	unknown ←	Curlin genes transcriptional activator
Δ6 bp	100%	coding (721 726/882 nt)	unknown ←	Class A beta lactamase (EC 3.5.2.6) => KPC family, carbapenem hydrolyzing
Δ1 bp	7.0%	intergenic ( 465/ 693)	unknown ← / → unknown	hypothetical protein/hypothetical protein
+A	7.0%	intergenic ( 467/ 691)	unknown ← / → unknown	hypothetical protein/hypothetical protein
T→C	7.4%	intergenic ( 469/ 689)	unknown ← / → unknown	hypothetical protein/hypothetical protein
A→T	11.2%	intergenic ( 480/ 678)	unknown ← / → unknown	hypothetical protein/hypothetical protein
G→A	11.2%	intergenic ( 482/ 676)	unknown ← / → unknown	hypothetical protein/hypothetical protein
G→T	15.9%	intergenic ( 513/ 645)	unknown ← / → unknown	hypothetical protein/hypothetical protein
A→T	16.1%	intergenic ( 517/ 641)	unknown ← / → unknown	hypothetical protein/hypothetical protein
A→C	18.9%	intergenic ( 546/ 612)	unknown ← / → unknown	hypothetical protein/hypothetical protein
Δ1 bp	18.5%	intergenic ( 565/ 593)	unknown ← / → unknown	hypothetical protein/hypothetical protein
C→T	18.6%	intergenic ( 568/ 590)	unknown ← / → unknown	hypothetical protein/hypothetical protein
G→A	16.8%	intergenic ( 591/ 567)	unknown ← / → unknown	hypothetical protein/hypothetical protein
A→C	16.5%	intergenic ( 599/ 559)	unknown ← / → unknown	hypothetical protein/hypothetical protein
A→G	15.8%	intergenic ( 606/ 552)	unknown ← / → unknown	hypothetical protein/hypothetical protein
T→C	12.3%	intergenic ( 624/ 534)	unknown ← / → unknown	hypothetical protein/hypothetical protein
T→G	12.2%	intergenic ( 628/ 530)	unknown ← / → unknown	hypothetical protein/hypothetical protein
G→A	11.8%	intergenic ( 631/ 527)	unknown ← / → unknown	hypothetical protein/hypothetical protein
C→T	11.2%	intergenic ( 641/ 517)	unknown ← / → unknown	hypothetical protein/hypothetical protein
C→T	6.1%	intergenic ( 193/ 900)	unknown ← / → unknown	Mobile element protein/hypothetical protein
T→C	11.1%	intergenic ( 217/ 876)	unknown ← / → unknown	Mobile element protein/hypothetical protein
T→C	11.2%	intergenic ( 230/ 863)	unknown ← / → unknown	Mobile element protein/hypothetical protein
C→T	5.7%	intergenic ( 270/ 823)	unknown ← / → unknown	Mobile element protein/hypothetical protein
T→C	8.1%	intergenic ( 285/ 808)	unknown ← / → unknown	Mobile element protein/hypothetical protein
A→G	8.1%	intergenic ( 348/ 745)	unknown ← / → unknown	Mobile element protein/hypothetical protein
T→C	19.8%	intergenic ( 365/ 728)	unknown ← / → unknown	Mobile element protein/hypothetical protein
C→T	8.0%	intergenic ( 381/ 712)	unknown ← / → unknown	Mobile element protein/hypothetical protein
A→G	7.6%	intergenic ( 385/ 708)	unknown ← / → unknown	Mobile element protein/hypothetical protein
G→C	10.0%	intergenic ( 391/ 702)	unknown ← / → unknown	Mobile element protein/hypothetical protein
T→C	6.6%	intergenic ( 396/ 697)	unknown ← / → unknown	Mobile element protein/hypothetical protein
A→G	6.8%	intergenic ( 401/ 692)	unknown ← / → unknown	Mobile element protein/hypothetical protein
A→G	11.0%	intergenic ( 422/ 671)	unknown ← / → unknown	Mobile element protein/hypothetical protein
G→C	8.8%	intergenic ( 428/ 665)	unknown ← / → unknown	Mobile element protein/hypothetical protein
T→C	6.0%	intergenic ( 433/ 660)	unknown ← / → unknown	Mobile element protein/hypothetical protein
A→G	5.8%	intergenic ( 438/ 655)	unknown ← / → unknown	Mobile element protein/hypothetical protein
A→G	11.6%	intergenic ( 446/ 647)	unknown ← / → unknown	Mobile element protein/hypothetical protein
T→C	5.2%	intergenic ( 452/ 641)	unknown ← / → unknown	Mobile element protein/hypothetical protein
A→G	10.1%	noncoding (168/1545 nt)	unknown →	SSU rRNA ## 16S rRNA, small subunit ribosomal RNA
C→T	12.9%	noncoding (184/1545 nt)	unknown →	SSU rRNA ## 16S rRNA, small subunit ribosomal RNA
G→T	27.6%	noncoding (458/1545 nt)	unknown →	SSU rRNA ## 16S rRNA, small subunit ribosomal RNA
G→A	27.6%	noncoding (460/1545 nt)	unknown →	SSU rRNA ## 16S rRNA, small subunit ribosomal RNA
T→C	25.8%	noncoding (474/1545 nt)	unknown →	SSU rRNA ## 16S rRNA, small subunit ribosomal RNA
G→A	26.0%	noncoding (475/1545 nt)	unknown →	SSU rRNA ## 16S rRNA, small subunit ribosomal RNA
G→T	25.9%	noncoding (476/1545 nt)	unknown →	SSU rRNA ## 16S rRNA, small subunit ribosomal RNA
C→T	30.2%	noncoding (621/1545 nt)	unknown →	SSU rRNA ## 16S rRNA, small subunit ribosomal RNA
T→A	38.6%	noncoding (1010/1545 nt)	unknown →	SSU rRNA ## 16S rRNA, small subunit ribosomal RNA
C→G	38.0%	noncoding (1011/1545 nt)	unknown →	SSU rRNA ## 16S rRNA, small subunit ribosomal RNA
G→C	40.5%	noncoding (1020/1545 nt)	unknown →	SSU rRNA ## 16S rRNA, small subunit ribosomal RNA
A→T	39.5%	noncoding (1021/1545 nt)	unknown →	SSU rRNA ## 16S rRNA, small subunit ribosomal RNA
T→C	9.3%	noncoding (1137/1545 nt)	unknown →	SSU rRNA ## 16S rRNA, small subunit ribosomal RNA
A→C	9.2%	noncoding (1138/1545 nt)	unknown →	SSU rRNA ## 16S rRNA, small subunit ribosomal RNA
A→G	28.9%	noncoding (104/2904 nt)	unknown →	LSU rRNA ## 23S rRNA, large subunit ribosomal RNA
C→T	42.9%	noncoding (135/2904 nt)	unknown →	LSU rRNA ## 23S rRNA, large subunit ribosomal RNA
A→G	42.5%	noncoding (136/2904 nt)	unknown →	LSU rRNA ## 23S rRNA, large subunit ribosomal RNA
T→C	41.2%	noncoding (143/2904 nt)	unknown →	LSU rRNA ## 23S rRNA, large subunit ribosomal RNA
G→A	41.1%	noncoding (144/2904 nt)	unknown →	LSU rRNA ## 23S rRNA, large subunit ribosomal RNA
G→A	23.6%	noncoding (291/2904 nt)	unknown →	LSU rRNA ## 23S rRNA, large subunit ribosomal RNA
C→T	14.3%	noncoding (357/2904 nt)	unknown →	LSU rRNA ## 23S rRNA, large subunit ribosomal RNA
G→A	56.0%	noncoding (452/2904 nt)	unknown →	LSU rRNA ## 23S rRNA, large subunit ribosomal RNA
T→C	23.5%	noncoding (844/2904 nt)	unknown →	LSU rRNA ## 23S rRNA, large subunit ribosomal RNA
A→T	12.0%	noncoding (1216/2904 nt)	unknown →	LSU rRNA ## 23S rRNA, large subunit ribosomal RNA
C→G	12.0%	noncoding (1217/2904 nt)	unknown →	LSU rRNA ## 23S rRNA, large subunit ribosomal RNA
G→C	13.2%	noncoding (1226/2904 nt)	unknown →	LSU rRNA ## 23S rRNA, large subunit ribosomal RNA
T→A	13.0%	noncoding (1227/2904 nt)	unknown →	LSU rRNA ## 23S rRNA, large subunit ribosomal RNA
G→A	30.5%	noncoding (1483/2904 nt)	unknown →	LSU rRNA ## 23S rRNA, large subunit ribosomal RNA
C→T	42.9%	noncoding (1528/2904 nt)	unknown →	LSU rRNA ## 23S rRNA, large subunit ribosomal RNA
C→T	29.2%	noncoding (1592/2904 nt)	unknown →	LSU rRNA ## 23S rRNA, large subunit ribosomal RNA
A→G	10.9%	noncoding (1593/2904 nt)	unknown →	LSU rRNA ## 23S rRNA, large subunit ribosomal RNA
T→C	10.3%	noncoding (1722/2904 nt)	unknown →	LSU rRNA ## 23S rRNA, large subunit ribosomal RNA
A→G	11.6%	noncoding (1731/2904 nt)	unknown →	LSU rRNA ## 23S rRNA, large subunit ribosomal RNA
C→A	8.1%	noncoding (2127/2904 nt)	unknown →	LSU rRNA ## 23S rRNA, large subunit ribosomal RNA
G→A	21.7%	noncoding (2817/2904 nt)	unknown →	LSU rRNA ## 23S rRNA, large subunit ribosomal RNA
C→T	21.4%	noncoding (2825/2904 nt)	unknown →	LSU rRNA ## 23S rRNA, large subunit ribosomal RNA
G→A	34.1%	intergenic (+23/ 70)	unknown → / → unknown	LSU rRNA ## 23S rRNA, large subunit ribosomal RNA/5S rRNA ## 5S ribosomal RNA
T→A	25.0%	intergenic (+24/ 69)	unknown → / → unknown	LSU rRNA ## 23S rRNA, large subunit ribosomal RNA/5S rRNA ## 5S ribosomal RNA
A→G	41.9%	intergenic (+70/ 23)	unknown → / → unknown	LSU rRNA ## 23S rRNA, large subunit ribosomal RNA/5S rRNA ## 5S ribosomal RNA
A→G	100%	E267G (GAA→GGA)	unknown →	tRNA 5 carboxymethylaminomethyl 2 thiouridine(34) synthesis protein MnmG
G→C	100%	A407P (GCG→CCG)	unknown →	Acetolactate synthase large subunit (EC 2.2.1.6)
T→C	61.1%	P233P (CCA→CCG)	unknown ←	Outer membrane porin KPN_04057/KPN_04724
G→C	71.4%	V216V (GTC→GTG)	unknown ←	Outer membrane porin KPN_04057/KPN_04724
C→A	71.4%	A215A (GCG→GCT)	unknown ←	Outer membrane porin KPN_04057/KPN_04724
G→T	100%	intergenic (+138/ 19)	unknown → / → unknown	c di GMP phosphodiesterase (EC 3.1.4.52) => PdeK/Na+/H+ dicarboxylate symporter
G→A	33.3%	P40P (CCC→CCT)	unknown ←	Alcohol dehydrogenase
A→G	100%	K231R (AAA→AGA)	unknown →	Tyrosine specific transport protein
C→A	100%	R84R (CGG→AGG)	unknown →	Branched chain amino acid ABC transporter, ATP binding protein LivG (TC 3.A.1.4.1)
C→T	100%	P160P (CCC→CCT)	unknown →	Low affinity gluconate/H+ symporter GntU
G→A	100%	intergenic ( 140/ 65)	unknown ← / → unknown	Aerobic glycerol 3 phosphate dehydrogenase (EC 1.1.5.3)/Thiosulfate sulfurtransferase GlpE (EC 2.8.1.1)
+CCTGGCTCTCCCAGG	100%	coding (1640/2691 nt)	unknown ←	Transcriptional activator of maltose regulon, MalT
A→G	100%	N115D (AAC→GAC)	unknown →	Pimeloyl [acyl carrier protein] methyl ester esterase BioH (EC 3.1.1.85)
C→T	39.0%	Y70Y (TAC→TAT)	unknown →	Translation elongation factor Tu
C→T	100%	R9C (CGC→TGC)	unknown →	Uncharacterized protein YjaG
Δ3,249 bp	100%		unknown	unknown
G→C	39.3%	R20S (AGG→AGC)	unknown →	T6SS component TssC (ImpC/VipB)
T→C	40.0%	S37P (TCG→CCG)	unknown →	T6SS component TssC (ImpC/VipB)
C→T	38.8%	R40C (CGC→TGC)	unknown →	T6SS component TssC (ImpC/VipB)
C→T	32.1%	R74R (CGC→CGT)	unknown →	T6SS component TssC (ImpC/VipB)
C→G	47.2%	L162L (CTC→CTG)	unknown →	T6SS component TssC (ImpC/VipB)
C→G	46.8%	A206A (GCC→GCG)	unknown →	T6SS component TssC (ImpC/VipB)
T→C	48.4%	T253T (ACT→ACC)	unknown →	T6SS component TssC (ImpC/VipB)
C→T	48.6%	G260G (GGC→GGT)	unknown →	T6SS component TssC (ImpC/VipB)
G→T	45.9%	G268G (GGG→GGT)	unknown →	T6SS component TssC (ImpC/VipB)
C→T	41.0%	G273G (GGC→GGT)	unknown →	T6SS component TssC (ImpC/VipB)
T→C	37.0%	D275D (GAT→GAC)	unknown →	T6SS component TssC (ImpC/VipB)
G→A	48.9%	K289K (AAG→AAA)	unknown →	T6SS component TssC (ImpC/VipB)
C→T	48.9%	G290G (GGC→GGT)	unknown →	T6SS component TssC (ImpC/VipB)
T→A	48.8%	A306A (GCT→GCA)	unknown →	T6SS component TssC (ImpC/VipB)
G→A	55.4%	P325P (CCG→CCA)	unknown →	T6SS component TssC (ImpC/VipB)
T→C	55.3%	V347A (GTG→GCG)	unknown →	T6SS component TssC (ImpC/VipB)
T→C	50.1%	Y411Y (TAT→TAC)	unknown →	T6SS component TssC (ImpC/VipB)
G→T	12.6%	R93L (CGG→CTG)	unknown →	Mobile element protein
G→A	13.3%	G184S (GGC→AGC) ‡	unknown →	Mobile element protein
G→A	13.4%	G184D (GGC→GAC) ‡	unknown →	Mobile element protein
A→T	60.7%	intergenic (–/–)	– / –	–/–
T→C	41.7%	intergenic (–/–)	– / –	–/–
A→G	36.4%	intergenic (–/–)	– / –	–/–
A→G	36.4%	intergenic (–/–)	– / –	–/–
G→C	6.4%	intergenic (–/–)	– / –	–/–
C→T	5.7%	intergenic (–/–)	– / –	–/–
G→A	8.2%	intergenic (–/–)	– / –	–/–
T→C	8.1%	intergenic (–/–)	– / –	–/–
A→G	10.3%	intergenic (–/–)	– / –	–/–
G→A	7.4%	intergenic (–/–)	– / –	–/–
A→G	18.9%	intergenic (–/–)	– / –	–/–
C→T	6.7%	intergenic (–/–)	– / –	–/–
G→A	53.3%	intergenic (–/–)	– / –	–/–
A→G	44.7%	intergenic (–/–)	– / –	–/–
A→G	19.0%	intergenic (–/–)	– / –	–/–
G→A	13.8%	intergenic (–/–)	– / –	–/–
C→T	12.6%	intergenic (–/–)	– / –	–/–
G→A	15.7%	intergenic (–/–)	– / –	–/–
A→G	36.7%	intergenic (–/–)	– / –	–/–
T→C	20.3%	intergenic (–/–)	– / –	–/–
C→G	9.7%	intergenic (–/–)	– / –	–/–
T→C	18.5%	intergenic (–/–)	– / –	–/–
C→T	7.9%	intergenic (–/–)	– / –	–/–
G→A	8.9%	intergenic (–/–)	– / –	–/–
G→C	8.7%	intergenic (–/–)	– / –	–/–
C→T	6.8%	intergenic (–/–)	– / –	–/–
A→G	16.4%	intergenic (–/–)	– / –	–/–
(G)127→-1	100%	intergenic (–/–)	– / –	–/–
(T)127→-1	100%	intergenic (–/–)	– / –	–/–
Δ128 bp	100%	intergenic (–/–)	– / –	–/–
T→C	100%	intergenic (+362/ 300)	unknown → / → unknown	VgrG protein/Chromosome segregation ATPase
C→A	100%	P157Q (CCA→CAA)	unknown →	Naphthoate synthase (EC 4.1.3.36)
T→C	100%	T276A (ACC→GCC)	unknown ←	Anaerobic glycerol 3 phosphate dehydrogenase subunit C (EC 1.1.5.3)
C→T	100%	L430L (CTG→CTA)	unknown ←	Anaerobic glycerol 3 phosphate dehydrogenase subunit A (EC 1.1.5.3)
G→T	100%	intergenic ( 210/ 62)	unknown ← / → unknown	Anaerobic glycerol 3 phosphate dehydrogenase subunit A (EC 1.1.5.3)/Glycerol 3 phosphate transporter
Δ42 bp	100%	coding (468 509/1347 nt)	unknown →	Glycerol 3 phosphate transporter
T→C	100%	*313Q (TAG→CAG)	unknown →	Outer membrane porin OmpC
A→T	16.0%	Q246L (CAG→CTG)	unknown →	Hydroxymethylpyrimidine phosphate kinase ThiD (EC 2.7.4.7)
A→G	50.2%	intergenic (+282/+257)	unknown → / ← unknown	AsmA protein/Putative capsular polysaccharide transport protein YegH
C→T	50.0%	intergenic (+285/+254)	unknown → / ← unknown	AsmA protein/Putative capsular polysaccharide transport protein YegH
G→A	100%	R91H (CGC→CAC)	unknown →	RNA polymerase binding transcription factor DksA
T→C	21.0%	E522G (GAA→GGA)	unknown ←	Protein translocase subunit SecA
A→G	100%	intergenic ( 116/+152)	unknown ← / ← unknown	Sugar efflux transporter A/Sugar phosphate stress protein SgrT (embedded in SgrS)
G→A	100%	L6L (CTG→CTA)	unknown →	UPF0174 protein YaaW
T→C	100%	L97L (CTA→CTG)	unknown ←	Inner membrane transport protein YdhC
T→C	100%	intergenic ( 56/+23)	unknown ← / ← unknown	Lactoylglutathione lyase (EC 4.4.1.5)/N ethylmaleimide reductase
T→C	57.9%	K587E (AAA→GAA)	unknown ←	Electron transport complex protein RnfC
A→G	52.9%	V586A (GTC→GCC)	unknown ←	Electron transport complex protein RnfC
C→T	46.9%	Q577Q (CAG→CAA)	unknown ←	Electron transport complex protein RnfC
T→C	100%	L38L (TTG→CTG)	unknown →	ABC transporter, ATP binding protein
C→T	19.0%	L191L (CTG→CTA)	unknown ←	Pyrroloquinoline quinone synthase (EC 1.3.3.11)
T→C	100%	H286R (CAC→CGC)	unknown ←	Inosose dehydratase (EC 4.2.1.44)
C→T	100%	F49F (TTC→TTT)	unknown →	Transcriptional regulator, AraC family
T→C	100%	M190V (ATG→GTG)	unknown ←	Transcriptional regulator, LacI family
T→C	100%	F32F (TTT→TTC)	unknown →	hypothetical protein
C→G	100%	R383R (CGG→CGC)	unknown ←	Gamma glutamyl putrescine oxidase (EC1.4.3. )
A→C	100%	I47S (ATC→AGC)	unknown ←	Uncharacterized MFS type transporter
C→A	100%	intergenic ( 67/+417)	unknown ← / ← unknown	Iron sulfur cluster assembly iron binding protein SufA/hypothetical protein
C→A	100%	intergenic ( 213/ 68)	unknown ← / → unknown	hypothetical protein/Transcriptional regulator, LysR family
+C	100%	intergenic ( 183/ 128)	unknown ← / → unknown	Nitrate/nitrite transporter NarK/Nitrate/nitrite sensor protein NarX
A→G	100%	R75R (CGT→CGC)	unknown ←	Peptide chain release factor 1
C→T	19.1%	A11V (GCC→GTC)	unknown →	Ribose phosphate pyrophosphokinase (EC 2.7.6.1)
G→T	20.0%	A174S (GCG→TCG)	unknown →	L serine dehydratase, beta subunit (EC 4.3.1.17) / L serine dehydratase, alpha subunit (EC 4.3.1.17)
A→G	100%	R83R (CGT→CGC)	unknown ←	OpgC protein
A→T	100%	M215L (ATG→TTG)	unknown →	Putative oxidoreductase
A→C	100%	H385Q (CAT→CAG)	unknown ←	3 methylmercaptopropionyl CoA ligase (EC 6.2.1.44) of DmdB2 type
C→T	100%	V67M (GTG→ATG)	unknown ←	PTS system, glucose specific IIC component / PTS system, glucose specific IIB component (EC 2.7.1.199)
T→C	100%	L441L (TTG→CTG)	unknown →	Exopolyphosphatase (EC 3.6.1.11)
T→A	100%	T690T (ACA→ACT)	unknown ←	Zinc binding domain / DNA primase (EC 2.7.7. ), Phage P4 associated / Replicative helicase RepA, Phage P4 associated
7 (0.530)	50.0%	intergenic (–/+13)	–/unknown	–/tRNA‑Phe‑GAA
		intergenic (+177/‑693)	unknown/unknown	tRNA‑Phe‑GAA/hypothetical protein
5 (0.320) +TGGTCATC	29.8%	coding (155/525 nt)	unknown	hypothetical protein
		intergenic (+120/–)	unknown/–	Predicted transcriptional regulator of the myo‑inositol catabolic operon/–																			*
10 (0.780) +34 bp	39.8%	intergenic (+40/–)	unknown/–	MoaF protein precursor/–																																	190862	62	4 [2]	[0] NA	unknown/–	hypothetical protein/–
		intergenic (+125/+400)	unknown/unknown	4‑carboxymuconolactone decarboxylase (EC 4.1.1.44)/hypothetical protein																																							*	÷	NODE_12_length_144352_cov_3.834793	1	22	22	NA [0]
5 (0.310)	27.6%	coding (429/1773 nt)	unknown	hypothetical protein
		intergenic (‑102/‑64)	unknown/unknown	hypothetical protein/DNA invertase
14 (0.830)	100%	coding (137/162 nt)	unknown	hypothetical protein
		coding (276/303 nt)	unknown	Glucoselysine‑6‑phosphate deglycase
4 (0.240)	100%	coding (131/162 nt)	unknown	hypothetical protein
		coding (31/774 nt)	unknown	Glucoselysine‑6‑phosphate deglycase
12 (0.710)	100%	intergenic (‑147/–)	unknown/–	hypothetical protein/–
		intergenic (+57/‑25)	unknown/unknown	Uncharacterized protein YciW/Exoribonuclease II (EC 3.1.13.1)
15 (0.890)	100%	intergenic (‑212/–)	unknown/–	PTS system, fructose‑like IIC component FrwC/–
		intergenic (+62/‑20)	unknown/unknown	Uncharacterized protein YciW/Exoribonuclease II (EC 3.1.13.1)
15 (0.920)	100%	intergenic (‑214/–)	unknown/–	PTS system, fructose‑like IIC component FrwC/–
		intergenic (‑107/‑95)	unknown/unknown	Mobile element protein/Phosphoenolpyruvate‑protein phosphotransferase of PTS system (EC 2.7.3.9)
25 (1.450)	100%	intergenic (+15/‑60)	unknown/unknown	IS1 protein InsB/hypothetical protein
		intergenic (‑447/‑448)	unknown/unknown	Bacterial non‑heme ferritin (EC 1.16.3.2)/L‑arabinose ABC transporter, substrate‑binding protein AraF
10 (0.580)	100%	coding (441/1443 nt)	unknown	Pyruvate kinase (EC 2.7.1.40)
		intergenic (+128/‑186)	unknown/unknown	Non‑heme chloroperoxidase (EC 1.11.1.10)/Mobile element protein
15 (0.890)	73.2%	coding (436/1443 nt)	unknown	Pyruvate kinase (EC 2.7.1.40)
		intergenic (+223/–)	unknown/–	hypothetical protein/–
6 (0.080) +27 bp	7.6%	coding (405/516 nt)	unknown	Phage major tail tube protein GpFII
		intergenic (‑36/+34)	unknown/unknown	Mobile element protein/Mobile element protein
20 (0.490)	100%	coding (405/516 nt)	unknown	Phage major tail tube protein GpFII
		coding (73/828 nt)	unknown	DNA replication protein
17 (0.390)	100%	coding (398/516 nt)	unknown	Phage major tail tube protein GpFII
		intergenic (‑107/–)	unknown/–	hypothetical protein/–
5 (0.310)	37.5%	intergenic (+16/+629)	unknown/unknown	hypothetical protein/Glycerate‑2‑kinase (EC 2.7.1.165)
		intergenic (+246/+399)	unknown/unknown	hypothetical protein/Glycerate‑2‑kinase (EC 2.7.1.165)
128 (0.830)	100%	intergenic (‑91/+180)	unknown/unknown	Phage DNA adenine methylase (EC 2.1.1.72)/Phage protein
		intergenic (–/+59)	–/unknown	–/Mercuric transport protein, MerE
17 (1.050)	100%	coding (1706/2223 nt)	unknown	Putative glycosyltransferase
		coding (276/303 nt)	unknown	Glucoselysine‑6‑phosphate deglycase
15 (0.930)	100%	coding (1709/2223 nt)	unknown	Putative glycosyltransferase
		coding (34/774 nt)	unknown	Glucoselysine‑6‑phosphate deglycase
15 (1.570)	81.1%	intergenic (+303/–)	unknown/–	Predicted transcriptional regulator of the myo‑inositol catabolic operon/–
		intergenic (–/+426)	–/unknown	–/Cytochrome c heme lyase subunit CcmH
77 (1.100)	100%	coding (430/555 nt)	unknown	S‑(hydroxymethyl)glutathione dehydrogenase (EC 1.1.1.284)
		intergenic (‑170/+95)	unknown/unknown	hypothetical protein/Endonuclease
17 (0.390)	100%	intergenic (‑107/–)	unknown/–	hypothetical protein/–
		coding (1069/1161 nt)	unknown	D‑alanyl‑D‑alanine‑carboxypeptidase/ endopeptidase AmpH
50 (3.030)	100%	intergenic (‑399/–)	unknown/–	hypothetical protein/–
		intergenic (–/+489)	–/unknown	–/Cytochrome c heme lyase subunit CcmH
8 (0.960)	53.3%	intergenic (‑60/‑33)	unknown/unknown	Transcriptional repressor RcnR/Nickel/cobalt efflux transporter RcnA
		intergenic (–/–)	–/–	–/–
16 (0.390)	100%	coding (1062/1161 nt)	unknown	D‑alanyl‑D‑alanine‑carboxypeptidase/ endopeptidase AmpH
		coding (73/828 nt)	unknown	DNA replication protein
18 (0.180)	94.7%	coding (537/939 nt)	unknown	Phosphonate ABC transporter substrate‑binding protein PhnD (TC 3.A.1.9.1)
		intergenic (‑16/–)	unknown/–	Mobile element protein/–
18 (0.440)	100%	coding (544/939 nt)	unknown	Phosphonate ABC transporter substrate‑binding protein PhnD (TC 3.A.1.9.1)
		coding (73/828 nt)	unknown	DNA replication protein
8 (0.080)	11.9%	intergenic (‑171/‑922)	unknown/unknown	Mobile element protein/hypothetical protein
		intergenic (–/–)	–/–	–/–
5 (0.050) +A	8.1%	intergenic (‑181/‑912)	unknown/unknown	Mobile element protein/hypothetical protein
		intergenic (–/–)	–/–	–/–
13 (0.210) +CGACACGATGATGTTTTAC	21.9%	intergenic (+151/‑28)	unknown/unknown	tRNA‑Glu‑TTC/LSU rRNA ## 23S rRNA, large subunit ribosomal RNA
		intergenic (–/–)	–/–	–/–
19 (0.280)	28.8%	noncoding (2239/2904 nt)	unknown	LSU rRNA ## 23S rRNA, large subunit ribosomal RNA
		coding (2731/2745 nt)	unknown	Ribosome‑associated ATPase RbbA
13 (0.170) +49 bp	25.6%	intergenic (+42/‑51)	unknown/unknown	LSU rRNA ## 23S rRNA, large subunit ribosomal RNA/5S rRNA ## 5S ribosomal RNA
		intergenic (+88/‑5)	unknown/unknown	LSU rRNA ## 23S rRNA, large subunit ribosomal RNA/5S rRNA ## 5S ribosomal RNA
14 (0.890)	100%	coding (61/1497 nt)	unknown	Low‑affinity inorganic phosphate transporter
		coding (34/774 nt)	unknown	Glucoselysine‑6‑phosphate deglycase
13 (0.820)	100%	coding (58/1497 nt)	unknown	Low‑affinity inorganic phosphate transporter
		coding (276/303 nt)	unknown	Glucoselysine‑6‑phosphate deglycase
8 (0.500)	32.8%	coding (625/846 nt)	unknown	Glycerol‑3‑phosphate ABC transporter, permease protein UgpE (TC 3.A.1.1.3)
		coding (102/1071 nt)	unknown	Glycerol‑3‑phosphate ABC transporter, ATP‑binding protein UgpC (TC 3.A.1.1.3)
48 (1.220)	100%	coding (33/543 nt)	unknown	hypothetical protein
		coding (277/303 nt)	unknown	Glucoselysine‑6‑phosphate deglycase
68 (1.720)	100%	coding (29/543 nt)	unknown	hypothetical protein
		coding (34/774 nt)	unknown	Glucoselysine‑6‑phosphate deglycase
23 (3.500)	90.2%	intergenic (–/–)	–/–	–/–
		intergenic (–/–)	–/–	–/–
5 (0.760) +GGCGCC	100%	intergenic (–/–)	–/–	–/–
		intergenic (–/–)	–/–	–/–
85 (14.950)	99.0%	intergenic (–/–)	–/–	–/–
		intergenic (–/–)	–/–	–/–
16 (0.990)	100%	coding (1997/2169 nt)	unknown	Tyrosine‑protein kinase (EC 2.7.10.2)
		coding (34/774 nt)	unknown	Glucoselysine‑6‑phosphate deglycase
22 (1.340)	100%	coding (2001/2169 nt)	unknown	Tyrosine‑protein kinase (EC 2.7.10.2)
		coding (277/303 nt)	unknown	Glucoselysine‑6‑phosphate deglycase
25 (1.510)	100%	coding (545/1398 nt)	unknown	UDP‑glucose:undecaprenyl‑phosphate glucose‑1‑phosphate transferase (EC 2.7.8.31)
		coding (276/303 nt)	unknown	Glucoselysine‑6‑phosphate deglycase
17 (1.030)	100%	coding (548/1398 nt)	unknown	UDP‑glucose:undecaprenyl‑phosphate glucose‑1‑phosphate transferase (EC 2.7.8.31)
		coding (34/774 nt)	unknown	Glucoselysine‑6‑phosphate deglycase
17 (1.040)	100%	intergenic (+127/‑187)	unknown/unknown	Non‑heme chloroperoxidase (EC 1.11.1.10)/Mobile element protein
		intergenic (‑39/‑79)	unknown/unknown	Cell division protein FtsI [Peptidoglycan synthetase] (EC 2.4.1.129)/GGDEF domain protein
18 (1.140)	100%	coding (35/774 nt)	unknown	Glucoselysine‑6‑phosphate deglycase
		coding (271/303 nt)	unknown	Glucoselysine‑6‑phosphate deglycase
[truncated: 3 more columns]

## Sheet: 40r01_VS_reference_(39r01)
SNPs and insertion/deletions analysis of 40r01 isolate in comparison to parental strain (39r01)
mutation	freq	annotation	gene	description
G→A	17.4%	intergenic (‑3/–)	unknown ← / –	Mobile element protein/–
Δ131 bp	100%		unknown	unknown
(G)127→-1	100%	intergenic (–/–)	– / –	–/–
(T)127→-1	100%	intergenic (–/–)	– / –	–/–
C→T	14.5%	P248P (CCG→CCA)	unknown ←	Phosphotransferase RcsD
C→T	100%	Q82* (CAG→TAG)	unknown →	Outer membrane porin OmpC
G→A	13.8%	R135K (AGG→AAG)	unknown →	hypothetical protein
Δ1 bp	100%	coding (297/486 nt)	unknown →	T6SS component TssM (IcmF/VasK)
G→A	12.5%	L90L (CTG→TTG)	unknown ←	Protein YchN
G→A	8.7%	A34T (GCA→ACA)	unknown →	Nitrate/nitrite transporter NarK
G→T	61.1%	intergenic (+126/+340)	unknown → / ← unknown	Transcriptional regulator, AsnC family/tRNA‑Tyr‑GTA
A→T	62.3%	intergenic (+133/+333)	unknown → / ← unknown	Transcriptional regulator, AsnC family/tRNA‑Tyr‑GTA
T→G	53.5%	intergenic (+139/+327)	unknown → / ← unknown	Transcriptional regulator, AsnC family/tRNA‑Tyr‑GTA
T→A	50.1%	intergenic (+145/+321)	unknown → / ← unknown	Transcriptional regulator, AsnC family/tRNA‑Tyr‑GTA
C→A	50.0%	intergenic (+146/+320)	unknown → / ← unknown	Transcriptional regulator, AsnC family/tRNA‑Tyr‑GTA
T→G	51.7%	intergenic (+149/+317)	unknown → / ← unknown	Transcriptional regulator, AsnC family/tRNA‑Tyr‑GTA
G→A	55.4%	intergenic (+166/+300)	unknown → / ← unknown	Transcriptional regulator, AsnC family/tRNA‑Tyr‑GTA
A→G	45.6%	intergenic (+210/+256)	unknown → / ← unknown	Transcriptional regulator, AsnC family/tRNA‑Tyr‑GTA
+176 bp	49.0%	intergenic (+249/+217)	unknown → / ← unknown	Transcriptional regulator, AsnC family/tRNA‑Tyr‑GTA
G→A	11.7%	intergenic (+274/+109)	unknown → / ← unknown	Phosphoenolpyruvate synthase (EC 2.7.9.2)/UPF0118 inner membrane protein YdiK
Δ1 bp	28.6%	intergenic (+165/–)	unknown → / –	ABC transporter, ATP‑binding protein (cluster 1, maltose/g3p/polyamine/iron); ABC transporter, ATP‑binding protein (cluster 10, nitrate/sulfonate/bicarbonate)/–
C→T	36.5%	intergenic (+209/–)	unknown → / –	ABC transporter, ATP‑binding protein (cluster 1, maltose/g3p/polyamine/iron); ABC transporter, ATP‑binding protein (cluster 10, nitrate/sulfonate/bicarbonate)/–
T→C	100%	A165A (GCT→GCC)	unknown →	Aminobenzoyl‑glutamate transport protein
G→A	14.6%	G59G (GGC→GGT)	unknown ←	hypothetical protein
T→A	15.9%	S57S (TCA→TCT) ‡	unknown ←	hypothetical protein
G→A	15.6%	S57L (TCA→TTA) ‡	unknown ←	hypothetical protein
A→T	16.3%	S57T (TCA→ACA) ‡	unknown ←	hypothetical protein
A→G	16.2%	D56D (GAT→GAC)	unknown ←	hypothetical protein
G→A	27.9%	N50N (AAC→AAT)	unknown ←	hypothetical protein
A→G	36.0%	I44I (ATT→ATC)	unknown ←	hypothetical protein
T→C	36.2%	A43A (GCA→GCG)	unknown ←	hypothetical protein
G→A	37.2%	intergenic (‑22/+47)	unknown ← / ← unknown	hypothetical protein/hypothetical protein
T→G	43.3%	intergenic (‑48/+21)	unknown ← / ← unknown	hypothetical protein/hypothetical protein
G→T	46.8%	intergenic (‑67/+2)	unknown ← / ← unknown	hypothetical protein/hypothetical protein
A→G	17.0%	D132D (GAT→GAC)	unknown ←	hypothetical protein
T→G	25.0%	T40T (ACA→ACC)	unknown ←	hypothetical protein
A→G	25.7%	D132D (GAT→GAC)	unknown ←	hypothetical protein
G→A	43.6%	P126P (CCC→CCT)	unknown ←	hypothetical protein
G→A	43.6%	V123V (GTC→GTT)	unknown ←	hypothetical protein
A→G	43.5%	T122T (ACT→ACC)	unknown ←	hypothetical protein
C→A	46.8%	R117R (CGG→CGT)	unknown ←	hypothetical protein
G→A	49.0%	A114A (GCC→GCT)	unknown ←	hypothetical protein
G→A	49.9%	A109V (GCT→GTT)	unknown ←	hypothetical protein
G→A	52.4%	G100G (GGC→GGT)	unknown ←	hypothetical protein
A→G	48.9%	F96F (TTT→TTC) ‡	unknown ←	hypothetical protein
A→G	48.9%	F96S (TTT→TCT) ‡	unknown ←	hypothetical protein
T→A	49.1%	G95G (GGA→GGT)	unknown ←	hypothetical protein
C→T	49.0%	M93I (ATG→ATA) ‡	unknown ←	hypothetical protein
A→G	51.2%	M93T (ATG→ACG) ‡	unknown ←	hypothetical protein
C→A	51.1%	G91G (GGG→GGT)	unknown ←	hypothetical protein
C→T	31.1%	V72V (GTG→GTA)	unknown ←	hypothetical protein
T→A	17.7%	G65G (GGA→GGT)	unknown ←	hypothetical protein
A→G	15.7%	F61F (TTT→TTC)	unknown ←	hypothetical protein
T→A	5.6%	intergenic (‑28/+77)	unknown ← / ← unknown	hypothetical protein/hypothetical protein
G→A	48.0%	intergenic (‑57/+48)	unknown ← / ← unknown	hypothetical protein/hypothetical protein
A→G	45.6%	intergenic (‑66/+39)	unknown ← / ← unknown	hypothetical protein/hypothetical protein
G→A	43.7%	intergenic (‑72/+33)	unknown ← / ← unknown	hypothetical protein/hypothetical protein
G→A	43.2%	intergenic (‑80/+25)	unknown ← / ← unknown	hypothetical protein/hypothetical protein
G→C	49.5%	A68G (GCC→GGC)	unknown ←	hypothetical protein
T→C	49.6%	S64G (AGC→GGC)	unknown ←	hypothetical protein
G→C	100%	L284L (CTG→CTC)	unknown →	Gamma‑glutamyl‑putrescine oxidase (EC1.4.3.‑)
G→A	12.1%	R105C (CGT→TGT)	unknown ←	Transcriptional regulator DmlR, LysR family
A→G	49.1%	R132R (CGT→CGC)	unknown ←	Anaerobic dimethyl sulfoxide reductase chain B (EC 1.8.5.3), iron‑sulfur binding subunit
A→G	47.8%	N117N (AAT→AAC)	unknown ←	Anaerobic dimethyl sulfoxide reductase chain B (EC 1.8.5.3), iron‑sulfur binding subunit
C→T	43.4%	P114P (CCG→CCA)	unknown ←	Anaerobic dimethyl sulfoxide reductase chain B (EC 1.8.5.3), iron‑sulfur binding subunit
T→G	33.3%	S64S (TCA→TCC)	unknown ←	Anaerobic dimethyl sulfoxide reductase chain B (EC 1.8.5.3), iron‑sulfur binding subunit
T→C	33.8%	Y440C (TAT→TGT) ‡	unknown ←	DNA translocase FtsK
A→G	51.3%	Y440H (TAT→CAT) ‡	unknown ←	DNA translocase FtsK
G→A	12.9%	A67T (GCG→ACG)	unknown →	Transcriptional regulator, AraC family
C→T	100%	A579V (GCG→GTG)	unknown →	Electron transport complex protein RnfC
+T	100%	intergenic (‑505/+58)	unknown ← / ← unknown	tRNA‑Asn‑GTT/Phage antitermination protein Q
+G	55.3%	intergenic (‑505/+58)	unknown ← / ← unknown	tRNA‑Asn‑GTT/Phage antitermination protein Q
C→A	100%	P291H (CCT→CAT)	unknown →	ParA‑like protein
T→C	28.9%	intergenic (–/+437)	– / ← unknown	–/5‑deoxy‑glucuronate isomerase (EC 5.3.1.30)
A→G	71.2%	intergenic (–/+415)	– / ← unknown	–/5‑deoxy‑glucuronate isomerase (EC 5.3.1.30)
A→G	50.2%	intergenic (–/+387)	– / ← unknown	–/5‑deoxy‑glucuronate isomerase (EC 5.3.1.30)
C→T	74.2%	intergenic (–/+377)	– / ← unknown	–/5‑deoxy‑glucuronate isomerase (EC 5.3.1.30)
G→C	66.6%	intergenic (–/+316)	– / ← unknown	–/5‑deoxy‑glucuronate isomerase (EC 5.3.1.30)
T→G	31.9%	intergenic (–/+225)	– / ← unknown	–/5‑deoxy‑glucuronate isomerase (EC 5.3.1.30)
G→A	33.9%	intergenic (–/+224)	– / ← unknown	–/5‑deoxy‑glucuronate isomerase (EC 5.3.1.30)
G→C	34.3%	intergenic (–/+223)	– / ← unknown	–/5‑deoxy‑glucuronate isomerase (EC 5.3.1.30)
A→G	31.7%	intergenic (–/+214)	– / ← unknown	–/5‑deoxy‑glucuronate isomerase (EC 5.3.1.30)
T→C	41.7%	intergenic (–/+208)	– / ← unknown	–/5‑deoxy‑glucuronate isomerase (EC 5.3.1.30)
G→T	28.1%	intergenic (–/+203)	– / ← unknown	–/5‑deoxy‑glucuronate isomerase (EC 5.3.1.30)
G→C	23.8%	intergenic (–/+202)	– / ← unknown	–/5‑deoxy‑glucuronate isomerase (EC 5.3.1.30)
G→A	15.4%	A8A (GCG→GCA)	unknown →	Uncharacterized N‑acetyltransferase YjgM
C→T	11.1%	A93A (GCG→GCA)	unknown ←	LSU rRNA pseudouridine(2457) synthase (EC 5.4.99.20)
T→C	100%	*140W (TAG→TGG)	unknown ←	Metal‑dependent phosphohydrolase, HD subdomain
G→A	100%	T44T (ACC→ACT)	unknown ←	Biotin synthase (EC 2.8.1.6)
G→A	12.1%	intergenic (+310/–)	unknown → / –	Chaperone protein ClpB (ATP‑dependent unfoldase)/–
C→A	17.8%	intergenic (+388/–)	unknown → / –	Chaperone protein ClpB (ATP‑dependent unfoldase)/–
G→T	27.3%	intergenic (–/+291)	– / ← unknown	–/D‑glycero‑beta‑D‑manno‑heptose‑1,7‑bisphosphate 7‑phosphatase (EC 3.1.3.82)
C→T	21.3%	intergenic (–/+213)	– / ← unknown	–/D‑glycero‑beta‑D‑manno‑heptose‑1,7‑bisphosphate 7‑phosphatase (EC 3.1.3.82)
T→C	19.8%	intergenic (–/+204)	– / ← unknown	–/D‑glycero‑beta‑D‑manno‑heptose‑1,7‑bisphosphate 7‑phosphatase (EC 3.1.3.82)
C→T	12.1%	A206T (GCA→ACA)	unknown ←	Guanylate kinase (EC 2.7.4.8)
C→T	11.8%	G18D (GGC→GAC)	unknown ←	UPF0126 inner membrane protein YicG
G→A	12.5%	R47Q (CGA→CAA)	unknown →	Uncharacterized acetyltransferase YafP (EC 2.3.1.‑)
C→A	38.1%	A20E (GCA→GAA) ‡	unknown →	FIG070121: Phage capsid and scaffold protein
A→G	37.9%	A20A (GCA→GCG) ‡	unknown →	FIG070121: Phage capsid and scaffold protein
G→A	41.2%	A23A (GCG→GCA)	unknown →	FIG070121: Phage capsid and scaffold protein
G→T	42.5%	R31L (CGG→CTG)	unknown →	FIG070121: Phage capsid and scaffold protein
G→A	43.8%	A42A (GCG→GCA)	unknown →	FIG070121: Phage capsid and scaffold protein
A→G	43.8%	A47A (GCA→GCG)	unknown →	FIG070121: Phage capsid and scaffold protein
A→G	43.2%	K50E (AAG→GAG)	unknown →	FIG070121: Phage capsid and scaffold protein
T→C	44.3%	D56D (GAT→GAC)	unknown →	FIG070121: Phage capsid and scaffold protein
C→T	47.5%	R61R (CGC→CGT)	unknown →	FIG070121: Phage capsid and scaffold protein
C→T	47.6%	A62A (GCC→GCT)	unknown →	FIG070121: Phage capsid and scaffold protein
C→A	46.3%	L70M (CTG→ATG)	unknown →	FIG070121: Phage capsid and scaffold protein
C→G	41.6%	T72T (ACC→ACG)	unknown →	FIG070121: Phage capsid and scaffold protein
G→A	37.9%	E81E (GAG→GAA)	unknown →	FIG070121: Phage capsid and scaffold protein
T→C	39.7%	R85R (CGT→CGC)	unknown →	FIG070121: Phage capsid and scaffold protein
T→G	39.7%	R86R (CGT→CGG)	unknown →	FIG070121: Phage capsid and scaffold protein
T→G	41.8%	A89A (GCT→GCG)	unknown →	FIG070121: Phage capsid and scaffold protein
T→C	41.1%	C92C (TGT→TGC)	unknown →	FIG070121: Phage capsid and scaffold protein
G→C	41.3%	D93H (GAC→CAC)	unknown →	FIG070121: Phage capsid and scaffold protein
T→C	36.2%	V108A (GTC→GCC)	unknown →	FIG070121: Phage capsid and scaffold protein
G→A	37.0%	A109T (GCC→ACC)	unknown →	FIG070121: Phage capsid and scaffold protein
A→G	41.3%	A114A (GCA→GCG)	unknown →	FIG070121: Phage capsid and scaffold protein
A→C	41.2%	K115Q (AAG→CAG) ‡	unknown →	FIG070121: Phage capsid and scaffold protein
A→G	42.8%	K115R (AAG→AGG) ‡	unknown →	FIG070121: Phage capsid and scaffold protein
A→G	41.2%	T116A (ACA→GCA)	unknown →	FIG070121: Phage capsid and scaffold protein
C→T	47.3%	Y128Y (TAC→TAT)	unknown →	FIG070121: Phage capsid and scaffold protein
A→G	57.2%	A152A (GCA→GCG)	unknown →	FIG070121: Phage capsid and scaffold protein
G→C	55.4%	G156A (GGA→GCA)	unknown →	FIG070121: Phage capsid and scaffold protein
T→C	47.2%	N157N (AAT→AAC)	unknown →	FIG070121: Phage capsid and scaffold protein
A→G	47.2%	P158P (CCA→CCG)	unknown →	FIG070121: Phage capsid and scaffold protein
G→C	48.1%	L159L (CTG→CTC)	unknown →	FIG070121: Phage capsid and scaffold protein
T→C	44.7%	I169T (ATC→ACC)	unknown →	FIG070121: Phage capsid and scaffold protein
G→A	40.6%	K173K (AAG→AAA)	unknown →	FIG070121: Phage capsid and scaffold protein
T→C	40.9%	V175V (GTT→GTC)	unknown →	FIG070121: Phage capsid and scaffold protein
G→T	43.1%	Q177H (CAG→CAT)	unknown →	FIG070121: Phage capsid and scaffold protein
C→G	38.6%	V180V (GTC→GTG)	unknown →	FIG070121: Phage capsid and scaffold protein
T→C	36.1%	S191S (TCT→TCC)	unknown →	FIG070121: Phage capsid and scaffold protein
G→C	31.9%	A195A (GCG→GCC)	unknown →	FIG070121: Phage capsid and scaffold protein
A→G	34.2%	T209A (ACC→GCC) ‡	unknown →	FIG070121: Phage capsid and scaffold protein
C→G	38.0%	T209T (ACC→ACG) ‡	unknown →	FIG070121: Phage capsid and scaffold protein
C→T	33.1%	L210L (CTC→CTT)	unknown →	FIG070121: Phage capsid and scaffold protein
C→G	33.3%	P211A (CCG→GCG)	unknown →	FIG070121: Phage capsid and scaffold protein
G→A	11.1%	G493G (GGC→GGT)	unknown ←	L‑lactate permease
T→A	100%	W284R (TGG→AGG)	unknown →	5‑methyltetrahydropteroyltriglutamate‑‑ homocysteine methyltransferase (EC 2.1.1.14)
G→A	10.8%	R153C (CGC→TGC)	unknown ←	Shikimate 5‑dehydrogenase I gamma (EC 1.1.1.25)
C→A	100%	*116Y (TAG→TAT)	unknown ←	Maltodextrin ABC transporter, substrate‑binding protein MdxE
C→T	12.9%	A506T (GCC→ACC)	unknown ←	Phage tail length tape‑measure protein GpT
T→A	45.4%	intergenic (–/‑294)	– / → unknown	–/5S rRNA ## 5S ribosomal RNA
T→A	100%	L143Q (CTG→CAG)	unknown →	Uncharacterized protein YfhG
C→T	15.4%	A162V (GCC→GTC)	unknown →	Phage protein (ACLAME 647)
T→G	100%	V60G (GTC→GGC)	unknown →	Ethanolamine utilization polyhedral‑body‑like protein EutN
G→T	56.2%	intergenic (–/‑308)	– / → unknown	–/Uncharacterized transcriptional regulator YieP, GntR family
C→T	100%	R22Q (CGG→CAG)	unknown ←	Inner membrane protein YjcH, clustering with ActP
C→A	100%	intergenic (‑298/+47)	unknown ← / ← unknown	Oligopeptide ABC transporter, substrate‑binding protein OppA (TC 3.A.1.5.1)/putative acetyltransferase
G→A	25.9%	A59V (GCC→GTC)	unknown ←	Electron transport complex protein RnfC
G→T	22.0%	D55E (GAC→GAA)	unknown ←	Electron transport complex protein RnfC
C→A	53.1%	R15L (CGG→CTG)	unknown ←	Mobile element protein
T→C	26.0%	W175R (TGG→CGG)	unknown →	Transposase
T→C	43.6%	V683A (GTC→GCC)	unknown →	Transposase
G→A	8.7%	Q226Q (CAG→CAA)	unknown →	DUF3701 domain / Site‑specific tyrosine recombinase
C→T	42.7%	intergenic (‑85/+801)	unknown ← / ← unknown	DNA replication protein/Endonuclease
C→G	53.8%	intergenic (‑99/+787)	unknown ← / ← unknown	DNA replication protein/Endonuclease
G→C	53.8%	intergenic (‑100/+786)	unknown ← / ← unknown	DNA replication protein/Endonuclease
A→G	52.0%	intergenic (‑118/+768)	unknown ← / ← unknown	DNA replication protein/Endonuclease
G→A	41.4%	intergenic (‑173/+713)	unknown ← / ← unknown	DNA replication protein/Endonuclease
C→T	43.6%	intergenic (‑184/+702)	unknown ← / ← unknown	DNA replication protein/Endonuclease
Δ1 bp	39.1%	intergenic (‑192/+694)	unknown ← / ← unknown	DNA replication protein/Endonuclease
Δ1 bp	39.1%	intergenic (‑194/+692)	unknown ← / ← unknown	DNA replication protein/Endonuclease
C→A	39.1%	intergenic (‑197/+689)	unknown ← / ← unknown	DNA replication protein/Endonuclease
A→C	39.1%	intergenic (‑200/+686)	unknown ← / ← unknown	DNA replication protein/Endonuclease
T→A	39.3%	intergenic (‑201/+685)	unknown ← / ← unknown	DNA replication protein/Endonuclease
G→A	39.1%	intergenic (‑204/+682)	unknown ← / ← unknown	DNA replication protein/Endonuclease
T→C	37.5%	intergenic (‑211/+675)	unknown ← / ← unknown	DNA replication protein/Endonuclease
A→T	22.0%	D101E (GAT→GAA)	unknown ←	Endonuclease
T→C	21.9%	V98V (GTA→GTG)	unknown ←	Endonuclease
A→T	21.9%	L96L (CTT→CTA)	unknown ←	Endonuclease
T→G	23.8%	V90V (GTA→GTC) ‡	unknown ←	Endonuclease
C→A	23.8%	V90L (GTA→TTA) ‡	unknown ←	Endonuclease
G→T	24.4%	R85R (CGC→CGA)	unknown ←	Endonuclease
G→A	24.4%	T84T (ACC→ACT)	unknown ←	Endonuclease
G→C	26.3%	V78V (GTC→GTG)	unknown ←	Endonuclease
T→C	27.3%	I76V (ATT→GTT)	unknown ←	Endonuclease
G→A	29.4%	R74R (CGC→CGT)	unknown ←	Endonuclease
G→A	30.0%	A71A (GCC→GCT)	unknown ←	Endonuclease
G→A	36.1%	I69I (ATC→ATT)	unknown ←	Endonuclease
G→A	32.4%	D66D (GAC→GAT)	unknown ←	Endonuclease
G→A	33.1%	G52G (GGC→GGT)	unknown ←	Endonuclease
G→A	33.1%	S41S (AGC→AGT)	unknown ←	Endonuclease
G→T	35.0%	Q39K (CAG→AAG)	unknown ←	Endonuclease
T→C	37.0%	K36R (AAG→AGG)	unknown ←	Endonuclease
G→T	38.1%	T34T (ACC→ACA)	unknown ←	Endonuclease
C→G	33.3%	V22L (GTC→CTC)	unknown ←	Endonuclease
C→T	35.5%	R19Q (CGG→CAG)	unknown ←	Endonuclease
C→T	35.5%	K18K (AAG→AAA)	unknown ←	Endonuclease
A→G	31.3%	G12G (GGT→GGC)	unknown ←	Endonuclease
A→G	24.2%	P8P (CCT→CCC)	unknown ←	Endonuclease
C→T	25.0%	S7S (TCG→TCA)	unknown ←	Endonuclease
A→G	31.0%	F5F (TTT→TTC)	unknown ←	Endonuclease
C→G	36.7%	G2G (GGG→GGC)	unknown ←	Endonuclease
T→C	40.0%	intergenic (‑4/+436)	unknown ← / ← unknown	Endonuclease/colicin immunity protein
C→T	42.4%	intergenic (‑19/+421)	unknown ← / ← unknown	Endonuclease/colicin immunity protein
C→T	42.9%	intergenic (‑27/+413)	unknown ← / ← unknown	Endonuclease/colicin immunity protein
A→G	42.3%	intergenic (‑45/+395)	unknown ← / ← unknown	Endonuclease/colicin immunity protein
A→C	48.4%	intergenic (‑67/+373)	unknown ← / ← unknown	Endonuclease/colicin immunity protein
T→C	45.2%	intergenic (‑73/+367)	unknown ← / ← unknown	Endonuclease/colicin immunity protein
A→G	47.2%	intergenic (‑109/+331)	unknown ← / ← unknown	Endonuclease/colicin immunity protein
C→A	48.5%	intergenic (‑116/+324)	unknown ← / ← unknown	Endonuclease/colicin immunity protein
C→A	48.3%	intergenic (‑123/+317)	unknown ← / ← unknown	Endonuclease/colicin immunity protein
C→G	46.4%	intergenic (‑139/+301)	unknown ← / ← unknown	Endonuclease/colicin immunity protein
G→T	46.4%	intergenic (‑140/+300)	unknown ← / ← unknown	Endonuclease/colicin immunity protein
T→C	46.5%	intergenic (‑152/+288)	unknown ← / ← unknown	Endonuclease/colicin immunity protein
T→C	48.1%	intergenic (‑155/+285)	unknown ← / ← unknown	Endonuclease/colicin immunity protein
T→C	53.7%	intergenic (‑160/+280)	unknown ← / ← unknown	Endonuclease/colicin immunity protein
Δ1 bp	100%	intergenic (‑219/+221)	unknown ← / ← unknown	Endonuclease/colicin immunity protein
C→G	60.0%	intergenic (‑264/+176)	unknown ← / ← unknown	Endonuclease/colicin immunity protein
C→A	54.2%	intergenic (‑294/+146)	unknown ← / ← unknown	Endonuclease/colicin immunity protein
G→A	19.2%	V167V (GTC→GTT)	unknown ←	IncF plasmid conjugative transfer fertility inhibition protein FinO
G→A	18.5%	N165N (AAC→AAT)	unknown ←	IncF plasmid conjugative transfer fertility inhibition protein FinO
C→A	29.4%	A158S (GCC→TCC)	unknown ←	IncF plasmid conjugative transfer fertility inhibition protein FinO
T→A	27.8%	E155V (GAG→GTG)	unknown ←	IncF plasmid conjugative transfer fertility inhibition protein FinO
C→G	35.7%	V136V (GTG→GTC)	unknown ←	IncF plasmid conjugative transfer fertility inhibition protein FinO
A→G	35.0%	R127R (CGT→CGC)	unknown ←	IncF plasmid conjugative transfer fertility inhibition protein FinO
T→C	38.3%	E118E (GAA→GAG)	unknown ←	IncF plasmid conjugative transfer fertility inhibition protein FinO
G→T	40.5%	G115G (GGC→GGA)	unknown ←	IncF plasmid conjugative transfer fertility inhibition protein FinO
T→C	38.3%	A113A (GCA→GCG)	unknown ←	IncF plasmid conjugative transfer fertility inhibition protein FinO
C→G	34.4%	T95T (ACG→ACC)	unknown ←	IncF plasmid conjugative transfer fertility inhibition protein FinO
A→G	33.3%	I93I (ATT→ATC)	unknown ←	IncF plasmid conjugative transfer fertility inhibition protein FinO
A→T	39.3%	V72D (GTT→GAT)	unknown ←	IncF plasmid conjugative transfer fertility inhibition protein FinO
A→G	39.4%	V70A (GTG→GCG)	unknown ←	IncF plasmid conjugative transfer fertility inhibition protein FinO
G→T	38.3%	A63D (GCC→GAC)	unknown ←	IncF plasmid conjugative transfer fertility inhibition protein FinO
A→G	37.8%	V56A (GTT→GCT)	unknown ←	IncF plasmid conjugative transfer fertility inhibition protein FinO
T→G	38.0%	E51A (GAG→GCG)	unknown ←	IncF plasmid conjugative transfer fertility inhibition protein FinO
T→C	38.2%	K49K (AAA→AAG)	unknown ←	IncF plasmid conjugative transfer fertility inhibition protein FinO
C→T	35.7%	P44P (CCG→CCA)	unknown ←	IncF plasmid conjugative transfer fertility inhibition protein FinO
A→G	20.0%	S19S (AGT→AGC)	unknown ←	IncF plasmid conjugative transfer fertility inhibition protein FinO
C→A	35.3%	Q222H (CAG→CAT)	unknown ←	IncF plasmid conjugative transfer pilin acetylase TraX
G→A	38.3%	R217R (CGC→CGT)	unknown ←	IncF plasmid conjugative transfer pilin acetylase TraX
C→A	45.4%	A211S (GCC→TCC)	unknown ←	IncF plasmid conjugative transfer pilin acetylase TraX
T→C	42.5%	G174G (GGA→GGG) ‡	unknown ←	IncF plasmid conjugative transfer pilin acetylase TraX
C→A	43.6%	G174V (GGA→GTA) ‡	unknown ←	IncF plasmid conjugative transfer pilin acetylase TraX
T→G	47.5%	Q170P (CAG→CCG)	unknown ←	IncF plasmid conjugative transfer pilin acetylase TraX
T→C	45.0%	T158A (ACC→GCC)	unknown ←	IncF plasmid conjugative transfer pilin acetylase TraX
T→C	43.4%	S145S (TCA→TCG)	unknown ←	IncF plasmid conjugative transfer pilin acetylase TraX
G→A	42.0%	A140V (GCC→GTC) ‡	unknown ←	IncF plasmid conjugative transfer pilin acetylase TraX
C→T	42.0%	A140T (GCC→ACC) ‡	unknown ←	IncF plasmid conjugative transfer pilin acetylase TraX
C→T	42.1%	L137L (CTG→CTA)	unknown ←	IncF plasmid conjugative transfer pilin acetylase TraX
G→A	40.3%	S124S (AGC→AGT)	unknown ←	IncF plasmid conjugative transfer pilin acetylase TraX
C→T	32.2%	G101G (GGG→GGA)	unknown ←	IncF plasmid conjugative transfer pilin acetylase TraX
G→A	32.4%	I100I (ATC→ATT)	unknown ←	IncF plasmid conjugative transfer pilin acetylase TraX
G→A	34.6%	L99L (CTC→CTT)	unknown ←	IncF plasmid conjugative transfer pilin acetylase TraX
A→G	39.1%	N71N (AAT→AAC)	unknown ←	IncF plasmid conjugative transfer pilin acetylase TraX
G→A	40.0%	G59G (GGC→GGT)	unknown ←	IncF plasmid conjugative transfer pilin acetylase TraX
A→C	41.9%	T39T (ACT→ACG)	unknown ←	IncF plasmid conjugative transfer pilin acetylase TraX
C→T	34.5%	A22T (GCA→ACA)	unknown ←	IncF plasmid conjugative transfer pilin acetylase TraX
A→C	34.6%	H16Q (CAT→CAG)	unknown ←	IncF plasmid conjugative transfer pilin acetylase TraX
G→T	37.5%	R13S (CGC→AGC)	unknown ←	IncF plasmid conjugative transfer pilin acetylase TraX
A→G	40.0%	G9G (GGT→GGC)	unknown ←	IncF plasmid conjugative transfer pilin acetylase TraX
A→C	31.6%	L1744L (CTT→CTG)	unknown ←	IncF plasmid conjugative transfer DNA‑nicking and unwinding protein TraI
A→G	27.9%	R1742R (CGT→CGC)	unknown ←	IncF plasmid conjugative transfer DNA‑nicking and unwinding protein TraI
A→C	27.8%	V1741V (GTT→GTG)	unknown ←	IncF plasmid conjugative transfer DNA‑nicking and unwinding protein TraI
C→T	40.9%	E1731E (GAG→GAA)	unknown ←	IncF plasmid conjugative transfer DNA‑nicking and unwinding protein TraI
G→T	42.9%	R1727S (CGT→AGT)	unknown ←	IncF plasmid conjugative transfer DNA‑nicking and unwinding protein TraI
T→C	42.1%	Q1721Q (CAA→CAG)	unknown ←	IncF plasmid conjugative transfer DNA‑nicking and unwinding protein TraI
T→C	34.7%	M1670V (ATG→GTG)	unknown ←	IncF plasmid conjugative transfer DNA‑nicking and unwinding protein TraI
T→G	40.0%	K1662Q (AAG→CAG)	unknown ←	IncF plasmid conjugative transfer DNA‑nicking and unwinding protein TraI
T→C	51.8%	A1647A (GCA→GCG)	unknown ←	IncF plasmid conjugative transfer DNA‑nicking and unwinding protein TraI
T→A	56.3%	V1645V (GTA→GTT)	unknown ←	IncF plasmid conjugative transfer DNA‑nicking and unwinding protein TraI
A→G	66.7%	G1619G (GGT→GGC)	unknown ←	IncF plasmid conjugative transfer DNA‑nicking and unwinding protein TraI
C→A	64.6%	R1604R (CGG→CGT)	unknown ←	IncF plasmid conjugative transfer DNA‑nicking and unwinding protein TraI
C→G	66.6%	T1599T (ACG→ACC)	unknown ←	IncF plasmid conjugative transfer DNA‑nicking and unwinding protein TraI
T→C	67.6%	E1588E (GAA→GAG)	unknown ←	IncF plasmid conjugative transfer DNA‑nicking and unwinding protein TraI
T→A	63.9%	G1578G (GGA→GGT)	unknown ←	IncF plasmid conjugative transfer DNA‑nicking and unwinding protein TraI
T→C	60.7%	G1557G (GGA→GGG)	unknown ←	IncF plasmid conjugative transfer DNA‑nicking and unwinding protein TraI
C→A	60.6%	L1552L (CTG→CTT)	unknown ←	IncF plasmid conjugative transfer DNA‑nicking and unwinding protein TraI
C→T	59.4%	P1544P (CCG→CCA)	unknown ←	IncF plasmid conjugative transfer DNA‑nicking and unwinding protein TraI
C→A	47.8%	G1485G (GGG→GGT)	unknown ←	IncF plasmid conjugative transfer DNA‑nicking and unwinding protein TraI
T→G	42.9%	T1479T (ACA→ACC)	unknown ←	IncF plasmid conjugative transfer DNA‑nicking and unwinding protein TraI
A→C	43.6%	L1469L (CTT→CTG)	unknown ←	IncF plasmid conjugative transfer DNA‑nicking and unwinding protein TraI
T→G	40.7%	N1458H (AAT→CAT)	unknown ←	IncF plasmid conjugative transfer DNA‑nicking and unwinding protein TraI
T→C	39.0%	N1448S (AAC→AGC)	unknown ←	IncF plasmid conjugative transfer DNA‑nicking and unwinding protein TraI
A→G	38.3%	G1421G (GGT→GGC)	unknown ←	IncF plasmid conjugative transfer DNA‑nicking and unwinding protein TraI
T→C	43.6%	E1409E (GAA→GAG)	unknown ←	IncF plasmid conjugative transfer DNA‑nicking and unwinding protein TraI
C→T	41.7%	A1389A (GCG→GCA)	unknown ←	IncF plasmid conjugative transfer DNA‑nicking and unwinding protein TraI
A→C	37.2%	D1387E (GAT→GAG)	unknown ←	IncF plasmid conjugative transfer DNA‑nicking and unwinding protein TraI
G→A	34.9%	R1380R (CGC→CGT)	unknown ←	IncF plasmid conjugative transfer DNA‑nicking and unwinding protein TraI
T→G	34.9%	L1378L (CTA→CTC)	unknown ←	IncF plasmid conjugative transfer DNA‑nicking and unwinding protein TraI
C→T	35.6%	E1362E (GAG→GAA)	unknown ←	IncF plasmid conjugative transfer DNA‑nicking and unwinding protein TraI
A→G	43.7%	R1345R (CGT→CGC)	unknown ←	IncF plasmid conjugative transfer DNA‑nicking and unwinding protein TraI
A→T	26.7%	T1309T (ACT→ACA)	unknown ←	IncF plasmid conjugative transfer DNA‑nicking and unwinding protein TraI
A→G	27.6%	T1307T (ACT→ACC)	unknown ←	IncF plasmid conjugative transfer DNA‑nicking and unwinding protein TraI
A→G	26.5%	L1305L (TTG→CTG)	unknown ←	IncF plasmid conjugative transfer DNA‑nicking and unwinding protein TraI
A→G	37.3%	L1276L (TTG→CTG)	unknown ←	IncF plasmid conjugative transfer DNA‑nicking and unwinding protein TraI
C→T	41.8%	S1206S (TCG→TCA) ‡	unknown ←	IncF plasmid conjugative transfer DNA‑nicking and unwinding protein TraI
A→T	37.0%	S1206T (TCG→ACG) ‡	unknown ←	IncF plasmid conjugative transfer DNA‑nicking and unwinding protein TraI
G→T	33.3%	A1201E (GCA→GAA)	unknown ←	IncF plasmid conjugative transfer DNA‑nicking and unwinding protein TraI
C→T	44.8%	E1197K (GAA→AAA)	unknown ←	IncF plasmid conjugative transfer DNA‑nicking and unwinding protein TraI
T→C	45.1%	A1192A (GCA→GCG)	unknown ←	IncF plasmid conjugative transfer DNA‑nicking and unwinding protein TraI
G→C	43.3%	Q1190E (CAA→GAA)	unknown ←	IncF plasmid conjugative transfer DNA‑nicking and unwinding protein TraI
T→C	40.0%	A1184A (GCA→GCG) ‡	unknown ←	IncF plasmid conjugative transfer DNA‑nicking and unwinding protein TraI
G→T	40.0%	A1184E (GCA→GAA) ‡	unknown ←	IncF plasmid conjugative transfer DNA‑nicking and unwinding protein TraI
C→T	40.0%	A1184T (GCA→ACA) ‡	unknown ←	IncF plasmid conjugative transfer DNA‑nicking and unwinding protein TraI
C→T	40.0%	Q1183Q (CAG→CAA) ‡	unknown ←	IncF plasmid conjugative transfer DNA‑nicking and unwinding protein TraI
T→G	40.0%	Q1183P (CAG→CCG) ‡	unknown ←	IncF plasmid conjugative transfer DNA‑nicking and unwinding protein TraI
T→C	54.5%	M1135V (ATG→GTG)	unknown ←	IncF plasmid conjugative transfer DNA‑nicking and unwinding protein TraI
T→C	52.2%	V1132V (GTA→GTG)	unknown ←	IncF plasmid conjugative transfer DNA‑nicking and unwinding protein TraI
A→G	49.0%	M1117T (ATG→ACG)	unknown ←	IncF plasmid conjugative transfer DNA‑nicking and unwinding protein TraI
A→G	45.3%	L1116L (TTG→CTG)	unknown ←	IncF plasmid conjugative transfer DNA‑nicking and unwinding protein TraI
G→A	50.0%	P1110S (CCG→TCG)	unknown ←	IncF plasmid conjugative transfer DNA‑nicking and unwinding protein TraI
T→G	43.6%	Q1106P (CAG→CCG)	unknown ←	IncF plasmid conjugative transfer DNA‑nicking and unwinding protein TraI
T→G	40.5%	N1102T (AAC→ACC)	unknown ←	IncF plasmid conjugative transfer DNA‑nicking and unwinding protein TraI
A→G	38.1%	S1099S (AGT→AGC)	unknown ←	IncF plasmid conjugative transfer DNA‑nicking and unwinding protein TraI
A→G	34.1%	S1098P (TCC→CCC)	unknown ←	IncF plasmid conjugative transfer DNA‑nicking and unwinding protein TraI
A→G	30.7%	V1090A (GTC→GCC)	unknown ←	IncF plasmid conjugative transfer DNA‑nicking and unwinding protein TraI
T→C	30.6%	S1075S (TCA→TCG)	unknown ←	IncF plasmid conjugative transfer DNA‑nicking and unwinding protein TraI
G→C	32.7%	G1059G (GGC→GGG)	unknown ←	IncF plasmid conjugative transfer DNA‑nicking and unwinding protein TraI
T→C	28.0%	A1046A (GCA→GCG)	unknown ←	IncF plasmid conjugative transfer DNA‑nicking and unwinding protein TraI
A→G	28.7%	R1019R (CGT→CGC)	unknown ←	IncF plasmid conjugative transfer DNA‑nicking and unwinding protein TraI
G→C	42.9%	R988R (CGC→CGG)	unknown ←	IncF plasmid conjugative transfer DNA‑nicking and unwinding protein TraI
T→C	48.8%	E984E (GAA→GAG)	unknown ←	IncF plasmid conjugative transfer DNA‑nicking and unwinding protein TraI
T→C	46.7%	D954G (GAC→GGC)	unknown ←	IncF plasmid conjugative transfer DNA‑nicking and unwinding protein TraI
C→T	32.2%	A853T (GCG→ACG)	unknown ←	IncF plasmid conjugative transfer DNA‑nicking and unwinding protein TraI
A→G	28.6%	R824R (CGT→CGC)	unknown ←	IncF plasmid conjugative transfer DNA‑nicking and unwinding protein TraI
A→G	33.3%	H813H (CAT→CAC)	unknown ←	IncF plasmid conjugative transfer DNA‑nicking and unwinding protein TraI
C→T	37.3%	A808A (GCG→GCA)	unknown ←	IncF plasmid conjugative transfer DNA‑nicking and unwinding protein TraI
T→C	56.2%	I772V (ATC→GTC)	unknown ←	IncF plasmid conjugative transfer DNA‑nicking and unwinding protein TraI
A→G	61.9%	V762A (GTG→GCG)	unknown ←	IncF plasmid conjugative transfer DNA‑nicking and unwinding protein TraI
T→C	64.6%	E744E (GAA→GAG)	unknown ←	IncF plasmid conjugative transfer DNA‑nicking and unwinding protein TraI
C→T	44.5%	K732K (AAG→AAA)	unknown ←	IncF plasmid conjugative transfer DNA‑nicking and unwinding protein TraI
G→A	23.3%	L723L (CTC→CTT)	unknown ←	IncF plasmid conjugative transfer DNA‑nicking and unwinding protein TraI
C→A	33.3%	E710D (GAG→GAT)	unknown ←	IncF plasmid conjugative transfer DNA‑nicking and unwinding protein TraI
G→A	40.5%	V691V (GTC→GTT) ‡	unknown ←	IncF plasmid conjugative transfer DNA‑nicking and unwinding protein TraI
A→C	39.5%	V691G (GTC→GGC) ‡	unknown ←	IncF plasmid conjugative transfer DNA‑nicking and unwinding protein TraI
A→T	42.8%	D689E (GAT→GAA)	unknown ←	IncF plasmid conjugative transfer DNA‑nicking and unwinding protein TraI
A→G	53.5%	S643S (AGT→AGC)	unknown ←	IncF plasmid conjugative transfer DNA‑nicking and unwinding protein TraI
A→G	50.0%	L615L (CTT→CTC)	unknown ←	IncF plasmid conjugative transfer DNA‑nicking and unwinding protein TraI
C→G	44.9%	T606T (ACG→ACC)	unknown ←	IncF plasmid conjugative transfer DNA‑nicking and unwinding protein TraI
T→C	28.1%	V593V (GTA→GTG)	unknown ←	IncF plasmid conjugative transfer DNA‑nicking and unwinding protein TraI
T→A	23.7%	Q566H (CAA→CAT)	unknown ←	IncF plasmid conjugative transfer DNA‑nicking and unwinding protein TraI
G→A	22.6%	G564G (GGC→GGT)	unknown ←	IncF plasmid conjugative transfer DNA‑nicking and unwinding protein TraI
T→C	27.7%	T550A (ACG→GCG)	unknown ←	IncF plasmid conjugative transfer DNA‑nicking and unwinding protein TraI
A→G	28.3%	S547S (AGT→AGC)	unknown ←	IncF plasmid conjugative transfer DNA‑nicking and unwinding protein TraI
T→G	28.3%	S537S (TCA→TCC)	unknown ←	IncF plasmid conjugative transfer DNA‑nicking and unwinding protein TraI
G→A	47.7%	D464D (GAC→GAT)	unknown ←	IncF plasmid conjugative transfer DNA‑nicking and unwinding protein TraI
C→A	47.8%	A458S (GCC→TCC)	unknown ←	IncF plasmid conjugative transfer DNA‑nicking and unwinding protein TraI
T→G	27.9%	A444A (GCA→GCC)	unknown ←	IncF plasmid conjugative transfer DNA‑nicking and unwinding protein TraI
A→G	29.9%	I437I (ATT→ATC)	unknown ←	IncF plasmid conjugative transfer DNA‑nicking and unwinding protein TraI
A→G	33.5%	L433P (CTG→CCG)	unknown ←	IncF plasmid conjugative transfer DNA‑nicking and unwinding protein TraI
G→A	36.3%	V419V (GTC→GTT)	unknown ←	IncF plasmid conjugative transfer DNA‑nicking and unwinding protein TraI
T→C	41.0%	V401V (GTA→GTG)	unknown ←	IncF plasmid conjugative transfer DNA‑nicking and unwinding protein TraI
G→C	41.9%	G380G (GGC→GGG)	unknown ←	IncF plasmid conjugative transfer DNA‑nicking and unwinding protein TraI
A→C	48.0%	D357E (GAT→GAG)	unknown ←	IncF plasmid conjugative transfer DNA‑nicking and unwinding protein TraI
T→C	48.6%	Q335Q (CAA→CAG)	unknown ←	IncF plasmid conjugative transfer DNA‑nicking and unwinding protein TraI
G→A	18.7%	R756R (CGC→CGT)	unknown ←	IncF plasmid conjugative transfer protein TraD
C→T	24.4%	E748E (GAG→GAA)	unknown ←	IncF plasmid conjugative transfer protein TraD
T→C	25.0%	E747E (GAA→GAG)	unknown ←	IncF plasmid conjugative transfer protein TraD
C→T	34.3%	T739T (ACG→ACA)	unknown ←	IncF plasmid conjugative transfer protein TraD
A→T	35.4%	A735A (GCT→GCA)	unknown ←	IncF plasmid conjugative transfer protein TraD
+A	33.3%	coding (2203/2310 nt)	unknown ←	IncF plasmid conjugative transfer protein TraD
+G	33.3%	coding (2203/2310 nt)	unknown ←	IncF plasmid conjugative transfer protein TraD
A→G	33.4%	A733A (GCT→GCC)	unknown ←	IncF plasmid conjugative transfer protein TraD
T→C	40.0%	E726E (GAA→GAG)	unknown ←	IncF plasmid conjugative transfer protein TraD
A→G	40.0%	I725I (ATT→ATC)	unknown ←	IncF plasmid conjugative transfer protein TraD
C→G	40.0%	V724V (GTG→GTC)	unknown ←	IncF plasmid conjugative transfer protein TraD
A→G	40.9%	G723G (GGT→GGC)	unknown ←	IncF plasmid conjugative transfer protein TraD
C→T	45.1%	G711G (GGG→GGA)	unknown ←	IncF plasmid conjugative transfer protein TraD
C→T	43.4%	E709E (GAG→GAA)	unknown ←	IncF plasmid conjugative transfer protein TraD
T→C	43.7%	A708A (GCA→GCG)	unknown ←	IncF plasmid conjugative transfer protein TraD
G→T	43.6%	S707S (TCC→TCA)	unknown ←	IncF plasmid conjugative transfer protein TraD
C→T	45.2%	E702E (GAG→GAA)	unknown ←	IncF plasmid conjugative transfer protein TraD
C→G	54.1%	E700Q (GAA→CAA)	unknown ←	IncF plasmid conjugative transfer protein TraD
C→T	55.9%	A694T (GCA→ACA)	unknown ←	IncF plasmid conjugative transfer protein TraD
A→G	54.3%	I691T (ATC→ACC) ‡	unknown ←	IncF plasmid conjugative transfer protein TraD
T→C	54.4%	I691V (ATC→GTC) ‡	unknown ←	IncF plasmid conjugative transfer protein TraD
C→A	55.6%	A689S (GCC→TCC)	unknown ←	IncF plasmid conjugative transfer protein TraD
C→T	58.8%	A686A (GCG→GCA)	unknown ←	IncF plasmid conjugative transfer protein TraD
G→A	50.1%	P662S (CCC→TCC)	unknown ←	IncF plasmid conjugative transfer protein TraD
C→A	51.3%	P661P (CCG→CCT)	unknown ←	IncF plasmid conjugative transfer protein TraD
C→T	45.6%	A658T (GCA→ACA)	unknown ←	IncF plasmid conjugative transfer protein TraD
C→A	45.5%	M649I (ATG→ATT) ‡	unknown ←	IncF plasmid conjugative transfer protein TraD
A→C	45.5%	M649R (ATG→AGG) ‡	unknown ←	IncF plasmid conjugative transfer protein TraD
T→G	45.5%	M649L (ATG→CTG) ‡	unknown ←	IncF plasmid conjugative transfer protein TraD
C→T	45.5%	T647T (ACG→ACA) ‡	unknown ←	IncF plasmid conjugative transfer protein TraD
G→A	45.5%	T647M (ACG→ATG) ‡	unknown ←	IncF plasmid conjugative transfer protein TraD
G→T	44.1%	A639E (GCA→GAA)	unknown ←	IncF plasmid conjugative transfer protein TraD
G→C	45.5%	A630A (GCC→GCG)	unknown ←	IncF plasmid conjugative transfer protein TraD
C→T	33.6%	Q622Q (CAG→CAA)	unknown ←	IncF plasmid conjugative transfer protein TraD
T→A	30.0%	G620G (GGA→GGT)	unknown ←	IncF plasmid conjugative transfer protein TraD
C→T	25.0%	D616N (GAC→AAC)	unknown ←	IncF plasmid conjugative transfer protein TraD
C→G	28.6%	P612P (CCG→CCC)	unknown ←	IncF plasmid conjugative transfer protein TraD
C→G	30.0%	S610S (TCG→TCC)	unknown ←	IncF plasmid conjugative transfer protein TraD
C→A	25.0%	T604T (ACG→ACT)	unknown ←	IncF plasmid conjugative transfer protein TraD
T→C	25.0%	A601A (GCA→GCG)	unknown ←	IncF plasmid conjugative transfer protein TraD
G→A	20.0%	L588L (CTG→TTG)	unknown ←	IncF plasmid conjugative transfer protein TraD
T→C	20.0%	T569A (ACC→GCC)	unknown ←	IncF plasmid conjugative transfer protein TraD
C→T	28.0%	P552P (CCG→CCA)	unknown ←	IncF plasmid conjugative transfer protein TraD
T→C	27.9%	G551G (GGA→GGG)	unknown ←	IncF plasmid conjugative transfer protein TraD
C→A	32.4%	P541P (CCG→CCT)	unknown ←	IncF plasmid conjugative transfer protein TraD
G→C	40.6%	T530T (ACC→ACG)	unknown ←	IncF plasmid conjugative transfer protein TraD
G→A	37.9%	S510S (TCC→TCT)	unknown ←	IncF plasmid conjugative transfer protein TraD
C→T	40.7%	K504K (AAG→AAA)	unknown ←	IncF plasmid conjugative transfer protein TraD
T→C	40.8%	E499E (GAA→GAG)	unknown ←	IncF plasmid conjugative transfer protein TraD
C→A	43.5%	V451V (GTG→GTT)	unknown ←	IncF plasmid conjugative transfer protein TraD
C→A	41.2%	P441P (CCG→CCT)	unknown ←	IncF plasmid conjugative transfer protein TraD
C→A	46.7%	P434P (CCG→CCT)	unknown ←	IncF plasmid conjugative transfer protein TraD
A→G	44.8%	A424A (GCT→GCC)	unknown ←	IncF plasmid conjugative transfer protein TraD
A→T	44.7%	I422I (ATT→ATA)	unknown ←	IncF plasmid conjugative transfer protein TraD
A→C	49.7%	V420V (GTT→GTG)	unknown ←	IncF plasmid conjugative transfer protein TraD
A→G	48.9%	R419R (CGT→CGC)	unknown ←	IncF plasmid conjugative transfer protein TraD
A→G	42.6%	A405A (GCT→GCC)	unknown ←	IncF plasmid conjugative transfer protein TraD
C→T	41.5%	S403S (TCG→TCA)	unknown ←	IncF plasmid conjugative transfer protein TraD
T→C	41.6%	S399S (TCA→TCG)	unknown ←	IncF plasmid conjugative transfer protein TraD
G→A	45.5%	A392A (GCC→GCT)	unknown ←	IncF plasmid conjugative transfer protein TraD
A→G	46.6%	A388A (GCT→GCC)	unknown ←	IncF plasmid conjugative transfer protein TraD
A→G	45.3%	L382L (TTG→CTG)	unknown ←	IncF plasmid conjugative transfer protein TraD
G→T	50.0%	R377R (CGA→AGA)	unknown ←	IncF plasmid conjugative transfer protein TraD
C→G	51.5%	R371R (CGG→CGC)	unknown ←	IncF plasmid conjugative transfer protein TraD
T→C	50.0%	P363P (CCA→CCG)	unknown ←	IncF plasmid conjugative transfer protein TraD
G→C	50.0%	G361G (GGC→GGG)	unknown ←	IncF plasmid conjugative transfer protein TraD
A→G	48.7%	I357I (ATT→ATC)	unknown ←	IncF plasmid conjugative transfer protein TraD
G→A	48.4%	A318A (GCC→GCT)	unknown ←	IncF plasmid conjugative transfer protein TraD
T→C	48.8%	K303K (AAA→AAG)	unknown ←	IncF plasmid conjugative transfer protein TraD
C→G	50.0%	K297N (AAG→AAC) ‡	unknown ←	IncF plasmid conjugative transfer protein TraD
T→C	50.0%	K297E (AAG→GAG) ‡	unknown ←	IncF plasmid conjugative transfer protein TraD
A→G	51.9%	R294R (CGT→CGC)	unknown ←	IncF plasmid conjugative transfer protein TraD
G→A	45.8%	Y291Y (TAC→TAT)	unknown ←	IncF plasmid conjugative transfer protein TraD
A→G	55.0%	G280G (GGT→GGC)	unknown ←	IncF plasmid conjugative transfer protein TraD
C→A	47.1%	A246A (GCG→GCT)	unknown ←	IncF plasmid conjugative transfer protein TraD
G→A	48.4%	D242D (GAC→GAT)	unknown ←	IncF plasmid conjugative transfer protein TraD
C→A	44.8%	R212R (CGG→CGT)	unknown ←	IncF plasmid conjugative transfer protein TraD
G→T	44.8%	A211A (GCC→GCA)	unknown ←	IncF plasmid conjugative transfer protein TraD
C→T	43.3%	V194V (GTG→GTA)	unknown ←	IncF plasmid conjugative transfer protein TraD
G→A	40.8%	F188F (TTC→TTT)	unknown ←	IncF plasmid conjugative transfer protein TraD
G→A	41.0%	D176D (GAC→GAT)	unknown ←	IncF plasmid conjugative transfer protein TraD
C→T	45.0%	K157K (AAG→AAA)	unknown ←	IncF plasmid conjugative transfer protein TraD
G→A	45.8%	V121V (GTC→GTT)	unknown ←	IncF plasmid conjugative transfer protein TraD
A→T	39.1%	A115A (GCT→GCA)	unknown ←	IncF plasmid conjugative transfer protein TraD
C→T	37.3%	G111S (GGT→AGT)	unknown ←	IncF plasmid conjugative transfer protein TraD
A→C	36.0%	S87S (TCT→TCG)	unknown ←	IncF plasmid conjugative transfer protein TraD
A→G	30.3%	L49L (CTT→CTC)	unknown ←	IncF plasmid conjugative transfer protein TraD
T→G	31.2%	R48R (AGG→CGG)	unknown ←	IncF plasmid conjugative transfer protein TraD
A→G	31.2%	Y47Y (TAT→TAC)	unknown ←	IncF plasmid conjugative transfer protein TraD
G→A	26.6%	G11G (GGC→GGT)	unknown ←	IncF plasmid conjugative transfer protein TraD
G→A	29.1%	F3F (TTC→TTT)	unknown ←	IncF plasmid conjugative transfer protein TraD
T→G	22.1%	intergenic (‑21/+339)	unknown ← / ← unknown	IncF plasmid conjugative transfer protein TraD/IncF plasmid conjugative transfer surface exclusion protein TraT
A→G	16.4%	intergenic (‑33/+327)	unknown ← / ← unknown	IncF plasmid conjugative transfer protein TraD/IncF plasmid conjugative transfer surface exclusion protein TraT
T→C	30.5%	intergenic (‑130/+230)	unknown ← / ← unknown	IncF plasmid conjugative transfer protein TraD/IncF plasmid conjugative transfer surface exclusion protein TraT
T→A	35.1%	intergenic (‑137/+223)	unknown ← / ← unknown	IncF plasmid conjugative transfer protein TraD/IncF plasmid conjugative transfer surface exclusion protein TraT
C→T	34.3%	intergenic (‑139/+221)	unknown ← / ← unknown	IncF plasmid conjugative transfer protein TraD/IncF plasmid conjugative transfer surface exclusion protein TraT
A→C	33.3%	intergenic (‑147/+213)	unknown ← / ← unknown	IncF plasmid conjugative transfer protein TraD/IncF plasmid conjugative transfer surface exclusion protein TraT
T→C	34.5%	intergenic (‑155/+205)	unknown ← / ← unknown	IncF plasmid conjugative transfer protein TraD/IncF plasmid conjugative transfer surface exclusion protein TraT
C→T	34.3%	intergenic (‑166/+194)	unknown ← / ← unknown	IncF plasmid conjugative transfer protein TraD/IncF plasmid conjugative transfer surface exclusion protein TraT
A→G	39.0%	intergenic (‑181/+179)	unknown ← / ← unknown	IncF plasmid conjugative transfer protein TraD/IncF plasmid conjugative transfer surface exclusion protein TraT
T→C	45.0%	intergenic (‑202/+158)	unknown ← / ← unknown	IncF plasmid conjugative transfer protein TraD/IncF plasmid conjugative transfer surface exclusion protein TraT
C→T	45.8%	intergenic (‑263/+97)	unknown ← / ← unknown	IncF plasmid conjugative transfer protein TraD/IncF plasmid conjugative transfer surface exclusion protein TraT
C→G	35.3%	intergenic (‑268/+92)	unknown ← / ← unknown	IncF plasmid conjugative transfer protein TraD/IncF plasmid conjugative transfer surface exclusion protein TraT
C→A	31.2%	intergenic (‑276/+84)	unknown ← / ← unknown	IncF plasmid conjugative transfer protein TraD/IncF plasmid conjugative transfer surface exclusion protein TraT
T→C	36.5%	intergenic (‑278/+82)	unknown ← / ← unknown	IncF plasmid conjugative transfer protein TraD/IncF plasmid conjugative transfer surface exclusion protein TraT
A→T	33.3%	intergenic (‑279/+81)	unknown ← / ← unknown	IncF plasmid conjugative transfer protein TraD/IncF plasmid conjugative transfer surface exclusion protein TraT
T→G	38.7%	intergenic (‑295/+65)	unknown ← / ← unknown	IncF plasmid conjugative transfer protein TraD/IncF plasmid conjugative transfer surface exclusion protein TraT
A→G	38.9%	intergenic (‑307/+53)	unknown ← / ← unknown	IncF plasmid conjugative transfer protein TraD/IncF plasmid conjugative transfer surface exclusion protein TraT
G→T	37.1%	intergenic (‑317/+43)	unknown ← / ← unknown	IncF plasmid conjugative transfer protein TraD/IncF plasmid conjugative transfer surface exclusion protein TraT
A→C	41.2%	intergenic (‑327/+33)	unknown ← / ← unknown	IncF plasmid conjugative transfer protein TraD/IncF plasmid conjugative transfer surface exclusion protein TraT
+A	33.3%	intergenic (‑335/+25)	unknown ← / ← unknown	IncF plasmid conjugative transfer protein TraD/IncF plasmid conjugative transfer surface exclusion protein TraT
G→T	33.3%	intergenic (‑337/+23)	unknown ← / ← unknown	IncF plasmid conjugative transfer protein TraD/IncF plasmid conjugative transfer surface exclusion protein TraT
+C	31.3%	intergenic (‑338/+22)	unknown ← / ← unknown	IncF plasmid conjugative transfer protein TraD/IncF plasmid conjugative transfer surface exclusion protein TraT
A→C	38.9%	intergenic (‑357/+3)	unknown ← / ← unknown	IncF plasmid conjugative transfer protein TraD/IncF plasmid conjugative transfer surface exclusion protein TraT
C→T	48.4%	V213I (GTC→ATC)	unknown ←	IncF plasmid conjugative transfer surface exclusion protein TraT
G→A	43.8%	H207H (CAC→CAT)	unknown ←	IncF plasmid conjugative transfer surface exclusion protein TraT
C→T	43.8%	Q206Q (CAG→CAA)	unknown ←	IncF plasmid conjugative transfer surface exclusion protein TraT
G→A	50.1%	S193S (TCC→TCT)	unknown ←	IncF plasmid conjugative transfer surface exclusion protein TraT
A→T	42.6%	T178T (ACT→ACA)	unknown ←	IncF plasmid conjugative transfer surface exclusion protein TraT
A→C	33.2%	A154A (GCT→GCG)	unknown ←	IncF plasmid conjugative transfer surface exclusion protein TraT
A→T	34.2%	G152G (GGT→GGA)	unknown ←	IncF plasmid conjugative transfer surface exclusion protein TraT
A→G	34.3%	V151V (GTT→GTC)	unknown ←	IncF plasmid conjugative transfer surface exclusion protein TraT
T→C	26.1%	G145G (GGA→GGG)	unknown ←	IncF plasmid conjugative transfer surface exclusion protein TraT
A→T	26.7%	G143G (GGT→GGA)	unknown ←	IncF plasmid conjugative transfer surface exclusion protein TraT
A→G	24.1%	T141T (ACT→ACC)	unknown ←	IncF plasmid conjugative transfer surface exclusion protein TraT
C→T	24.1%	A140A (GCG→GCA)	unknown ←	IncF plasmid conjugative transfer surface exclusion protein TraT
C→T	25.9%	G139G (GGG→GGA)	unknown ←	IncF plasmid conjugative transfer surface exclusion protein TraT
T→C	25.3%	A138A (GCA→GCG)	unknown ←	IncF plasmid conjugative transfer surface exclusion protein TraT
A→G	25.9%	S137S (TCT→TCC)	unknown ←	IncF plasmid conjugative transfer surface exclusion protein TraT
T→C	34.4%	A128A (GCA→GCG)	unknown ←	IncF plasmid conjugative transfer surface exclusion protein TraT
T→A	32.4%	L126F (TTA→TTT) ‡	unknown ←	IncF plasmid conjugative transfer surface exclusion protein TraT
A→G	32.4%	L126L (TTA→CTA) ‡	unknown ←	IncF plasmid conjugative transfer surface exclusion protein TraT
A→G	37.8%	L99L (CTT→CTC)	unknown ←	IncF plasmid conjugative transfer surface exclusion protein TraT
G→A	44.4%	N97N (AAC→AAT)	unknown ←	IncF plasmid conjugative transfer surface exclusion protein TraT
C→G	47.3%	P87P (CCG→CCC)	unknown ←	IncF plasmid conjugative transfer surface exclusion protein TraT
G→A	38.7%	A75A (GCC→GCT)	unknown ←	IncF plasmid conjugative transfer surface exclusion protein TraT
G→A	43.5%	A27A (GCC→GCT)	unknown ←	IncF plasmid conjugative transfer surface exclusion protein TraT
T→C	45.7%	L18L (TTA→TTG)	unknown ←	IncF plasmid conjugative transfer surface exclusion protein TraT
C→A	40.0%	A15A (GCG→GCT)	unknown ←	IncF plasmid conjugative transfer surface exclusion protein TraT
A→G	27.8%	intergenic (‑32/+158)	unknown ← / ← unknown	IncF plasmid conjugative transfer surface exclusion protein TraT/hypothetical protein
G→A	29.8%	intergenic (‑76/+114)	unknown ← / ← unknown	IncF plasmid conjugative transfer surface exclusion protein TraT/hypothetical protein
G→A	22.6%	intergenic (‑87/+103)	unknown ← / ← unknown	IncF plasmid conjugative transfer surface exclusion protein TraT/hypothetical protein
A→G	21.6%	intergenic (‑96/+94)	unknown ← / ← unknown	IncF plasmid conjugative transfer surface exclusion protein TraT/hypothetical protein
C→T	22.9%	intergenic (‑102/+88)	unknown ← / ← unknown	IncF plasmid conjugative transfer surface exclusion protein TraT/hypothetical protein
A→T	20.6%	intergenic (‑106/+84)	unknown ← / ← unknown	IncF plasmid conjugative transfer surface exclusion protein TraT/hypothetical protein
A→G	20.6%	intergenic (‑110/+80)	unknown ← / ← unknown	IncF plasmid conjugative transfer surface exclusion protein TraT/hypothetical protein
C→T	20.3%	intergenic (‑111/+79)	unknown ← / ← unknown	IncF plasmid conjugative transfer surface exclusion protein TraT/hypothetical protein
+A	20.6%	intergenic (‑113/+77)	unknown ← / ← unknown	IncF plasmid conjugative transfer surface exclusion protein TraT/hypothetical protein
Δ1 bp	22.6%	intergenic (‑117/+73)	unknown ← / ← unknown	IncF plasmid conjugative transfer surface exclusion protein TraT/hypothetical protein
G→A	22.6%	intergenic (‑119/+71)	unknown ← / ← unknown	IncF plasmid conjugative transfer surface exclusion protein TraT/hypothetical protein
A→C	25.0%	intergenic (‑120/+70)	unknown ← / ← unknown	IncF plasmid conjugative transfer surface exclusion protein TraT/hypothetical protein
T→C	21.4%	intergenic (‑121/+69)	unknown ← / ← unknown	IncF plasmid conjugative transfer surface exclusion protein TraT/hypothetical protein
Δ1 bp	24.1%	intergenic (‑130/+60)	unknown ← / ← unknown	IncF plasmid conjugative transfer surface exclusion protein TraT/hypothetical protein
A→G	23.3%	intergenic (‑135/+55)	unknown ← / ← unknown	IncF plasmid conjugative transfer surface exclusion protein TraT/hypothetical protein
T→C	25.0%	intergenic (‑140/+50)	unknown ← / ← unknown	IncF plasmid conjugative transfer surface exclusion protein TraT/hypothetical protein
T→C	25.0%	intergenic (‑147/+43)	unknown ← / ← unknown	IncF plasmid conjugative transfer surface exclusion protein TraT/hypothetical protein
T→C	25.0%	intergenic (‑155/+35)	unknown ← / ← unknown	IncF plasmid conjugative transfer surface exclusion protein TraT/hypothetical protein
T→C	31.8%	T872A (ACA→GCA)	unknown ←	IncF plasmid conjugative transfer protein TraG
C→T	40.9%	G868D (GGT→GAT)	unknown ←	IncF plasmid conjugative transfer protein TraG
A→C	40.9%	V867V (GTT→GTG)	unknown ←	IncF plasmid conjugative transfer protein TraG
T→C	44.0%	D864G (GAT→GGT)	unknown ←	IncF plasmid conjugative transfer protein TraG
C→A	46.2%	A857A (GCG→GCT)	unknown ←	IncF plasmid conjugative transfer protein TraG
A→G	44.4%	D856D (GAT→GAC)	unknown ←	IncF plasmid conjugative transfer protein TraG
A→G	46.4%	A852A (GCT→GCC)	unknown ←	IncF plasmid conjugative transfer protein TraG
G→C	48.4%	R844G (CGA→GGA)	unknown ←	IncF plasmid conjugative transfer protein TraG
G→A	48.5%	A841A (GCC→GCT)	unknown ←	IncF plasmid conjugative transfer protein TraG
T→A	42.9%	G837G (GGA→GGT)	unknown ←	IncF plasmid conjugative transfer protein TraG
A→C	45.9%	G834G (GGT→GGG)	unknown ←	IncF plasmid conjugative transfer protein TraG
A→G	40.8%	I823I (ATT→ATC)	unknown ←	IncF plasmid conjugative transfer protein TraG
A→C	41.9%	G819G (GGT→GGG)	unknown ←	IncF plasmid conjugative transfer protein TraG
A→G	41.4%	A814A (GCT→GCC)	unknown ←	IncF plasmid conjugative transfer protein TraG
T→A	40.9%	V808V (GTA→GTT)	unknown ←	IncF plasmid conjugative transfer protein TraG
G→T	37.3%	A798A (GCC→GCA)	unknown ←	IncF plasmid conjugative transfer protein TraG
G→A	32.6%	A782A (GCC→GCT)	unknown ←	IncF plasmid conjugative transfer protein TraG
T→G	27.3%	A780A (GCA→GCC)	unknown ←	IncF plasmid conjugative transfer protein TraG
A→G	30.0%	R775R (CGT→CGC)	unknown ←	IncF plasmid conjugative transfer protein TraG
T→C	30.8%	H774R (CAT→CGT)	unknown ←	IncF plasmid conjugative transfer protein TraG
C→A	31.6%	A769A (GCG→GCT)	unknown ←	IncF plasmid conjugative transfer protein TraG
T→A	26.3%	T765S (ACT→TCT)	unknown ←	IncF plasmid conjugative transfer protein TraG
C→G	27.1%	L764L (CTG→CTC)	unknown ←	IncF plasmid conjugative transfer protein TraG
G→A	28.6%	N763N (AAC→AAT)	unknown ←	IncF plasmid conjugative transfer protein TraG
T→C	30.4%	E762E (GAA→GAG)	unknown ←	IncF plasmid conjugative transfer protein TraG
T→C	30.3%	N761S (AAC→AGC)	unknown ←	IncF plasmid conjugative transfer protein TraG
C→G	42.9%	S738T (AGC→ACC)	unknown ←	IncF plasmid conjugative transfer protein TraG
A→G	48.3%	Y733Y (TAT→TAC)	unknown ←	IncF plasmid conjugative transfer protein TraG
A→G	34.5%	I710I (ATT→ATC)	unknown ←	IncF plasmid conjugative transfer protein TraG
G→A	34.2%	N709N (AAC→AAT)	unknown ←	IncF plasmid conjugative transfer protein TraG
G→A	36.8%	G708G (GGC→GGT)	unknown ←	IncF plasmid conjugative transfer protein TraG
A→G	30.4%	F699F (TTT→TTC)	unknown ←	IncF plasmid conjugative transfer protein TraG
G→A	24.2%	D583D (GAC→GAT)	unknown ←	IncF plasmid conjugative transfer protein TraG
G→A	23.5%	T578T (ACC→ACT)	unknown ←	IncF plasmid conjugative transfer protein TraG
A→G	24.2%	A575A (GCT→GCC)	unknown ←	IncF plasmid conjugative transfer protein TraG
T→C	24.4%	G574G (GGA→GGG)	unknown ←	IncF plasmid conjugative transfer protein TraG
A→G	26.3%	G562G (GGT→GGC)	unknown ←	IncF plasmid conjugative transfer protein TraG
T→A	31.0%	G502G (GGA→GGT)	unknown ←	IncF plasmid conjugative transfer protein TraG
T→G	30.2%	R500R (AGG→CGG)	unknown ←	IncF plasmid conjugative transfer protein TraG
A→C	31.0%	I495M (ATT→ATG)	unknown ←	IncF plasmid conjugative transfer protein TraG
T→C	31.8%	S487S (TCA→TCG)	unknown ←	IncF plasmid conjugative transfer protein TraG
A→G	30.9%	S479S (AGT→AGC)	unknown ←	IncF plasmid conjugative transfer protein TraG
G→C	33.3%	G458G (GGC→GGG)	unknown ←	IncF plasmid conjugative transfer protein TraG
A→G	21.3%	P420P (CCT→CCC)	unknown ←	IncF plasmid conjugative transfer protein TraG
G→A	22.7%	G412G (GGC→GGT)	unknown ←	IncF plasmid conjugative transfer protein TraG
T→C	28.2%	P391P (CCA→CCG)	unknown ←	IncF plasmid conjugative transfer protein TraG
A→C	36.0%	T353T (ACT→ACG)	unknown ←	IncF plasmid conjugative transfer protein TraG
A→G	40.3%	N350N (AAT→AAC)	unknown ←	IncF plasmid conjugative transfer protein TraG
G→A	44.8%	T295T (ACC→ACT)	unknown ←	IncF plasmid conjugative transfer protein TraG
A→G	29.7%	V222A (GTG→GCG)	unknown ←	IncF plasmid conjugative transfer protein TraG
A→C	51.5%	A121A (GCT→GCG)	unknown ←	IncF plasmid conjugative transfer protein TraG
G→A	49.8%	A108V (GCA→GTA)	unknown ←	IncF plasmid conjugative transfer protein TraG
T→C	47.8%	T106T (ACA→ACG)	unknown ←	IncF plasmid conjugative transfer protein TraG
C→G	45.8%	A99A (GCG→GCC)	unknown ←	IncF plasmid conjugative transfer protein TraG
C→T	47.6%	V94V (GTG→GTA)	unknown ←	IncF plasmid conjugative transfer protein TraG
A→G	45.9%	R74R (CGT→CGC)	unknown ←	IncF plasmid conjugative transfer protein TraG
A→C	50.0%	I58M (ATT→ATG)	unknown ←	IncF plasmid conjugative transfer protein TraG
T→C	51.8%	V54V (GTA→GTG)	unknown ←	IncF plasmid conjugative transfer protein TraG
A→G	44.0%	T31T (ACT→ACC)	unknown ←	IncF plasmid conjugative transfer protein TraG
T→C	46.4%	S27G (AGC→GGC)	unknown ←	IncF plasmid conjugative transfer protein TraG
C→T	48.2%	G25E (GGG→GAG)	unknown ←	IncF plasmid conjugative transfer protein TraG
G→A	41.9%	G10G (GGC→GGT)	unknown ←	IncF plasmid conjugative transfer protein TraG
A→T	39.4%	A8A (GCT→GCA)	unknown ←	IncF plasmid conjugative transfer protein TraG
T→C	37.0%	I4V (ATA→GTA)	unknown ←	IncF plasmid conjugative transfer protein TraG
A→T	34.4%	L456Q (CTG→CAG)	unknown ←	IncF plasmid conjugative transfer pilus assembly protein TraH
A→C	35.5%	V427V (GTT→GTG)	unknown ←	IncF plasmid conjugative transfer pilus assembly protein TraH
A→G	40.7%	L425L (CTT→CTC)	unknown ←	IncF plasmid conjugative transfer pilus assembly protein TraH
A→G	50.3%	R416R (CGT→CGC)	unknown ←	IncF plasmid conjugative transfer pilus assembly protein TraH
A→G	50.0%	F413F (TTT→TTC)	unknown ←	IncF plasmid conjugative transfer pilus assembly protein TraH
A→G	50.0%	N404N (AAT→AAC)	unknown ←	IncF plasmid conjugative transfer pilus assembly protein TraH
A→G	51.3%	I386I (ATT→ATC)	unknown ←	IncF plasmid conjugative transfer pilus assembly protein TraH
C→A	51.7%	G353G (GGG→GGT)	unknown ←	IncF plasmid conjugative transfer pilus assembly protein TraH
A→G	48.3%	D348D (GAT→GAC)	unknown ←	IncF plasmid conjugative transfer pilus assembly protein TraH
T→C	48.4%	V342V (GTA→GTG)	unknown ←	IncF plasmid conjugative transfer pilus assembly protein TraH
T→C	36.0%	A321A (GCA→GCG)	unknown ←	IncF plasmid conjugative transfer pilus assembly protein TraH
T→C	36.7%	L306L (CTA→CTG)	unknown ←	IncF plasmid conjugative transfer pilus assembly protein TraH
T→C	36.7%	K304K (AAA→AAG)	unknown ←	IncF plasmid conjugative transfer pilus assembly protein TraH
T→C	35.6%	N303S (AAT→AGT)	unknown ←	IncF plasmid conjugative transfer pilus assembly protein TraH
A→G	39.9%	T301T (ACT→ACC)	unknown ←	IncF plasmid conjugative transfer pilus assembly protein TraH
C→G	43.6%	A296A (GCG→GCC)	unknown ←	IncF plasmid conjugative transfer pilus assembly protein TraH
G→A	35.1%	Y281Y (TAC→TAT)	unknown ←	IncF plasmid conjugative transfer pilus assembly protein TraH
C→T	39.8%	R270K (AGA→AAA)	unknown ←	IncF plasmid conjugative transfer pilus assembly protein TraH
G→A	34.3%	L259L (CTG→TTG)	unknown ←	IncF plasmid conjugative transfer pilus assembly protein TraH
C→G	34.0%	T257T (ACG→ACC)	unknown ←	IncF plasmid conjugative transfer pilus assembly protein TraH
T→C	35.1%	E255E (GAA→GAG)	unknown ←	IncF plasmid conjugative transfer pilus assembly protein TraH
C→A	29.0%	G251G (GGG→GGT)	unknown ←	IncF plasmid conjugative transfer pilus assembly protein TraH
G→A	26.5%	F250F (TTC→TTT)	unknown ←	IncF plasmid conjugative transfer pilus assembly protein TraH
A→C	25.7%	G246G (GGT→GGG)	unknown ←	IncF plasmid conjugative transfer pilus assembly protein TraH
G→C	24.2%	L244L (CTC→CTG)	unknown ←	IncF plasmid conjugative transfer pilus assembly protein TraH
C→G	24.0%	T243T (ACG→ACC)	unknown ←	IncF plasmid conjugative transfer pilus assembly protein TraH
G→C	24.2%	I241M (ATC→ATG) ‡	unknown ←	IncF plasmid conjugative transfer pilus assembly protein TraH
T→C	24.1%	I241V (ATC→GTC) ‡	unknown ←	IncF plasmid conjugative transfer pilus assembly protein TraH
G→A	24.2%	F240F (TTC→TTT)	unknown ←	IncF plasmid conjugative transfer pilus assembly protein TraH
T→C	23.4%	E239E (GAA→GAG)	unknown ←	IncF plasmid conjugative transfer pilus assembly protein TraH
C→T	22.9%	K238K (AAG→AAA)	unknown ←	IncF plasmid conjugative transfer pilus assembly protein TraH
A→C	21.9%	P78P (CCT→CCG)	unknown ←	IncF plasmid conjugative transfer pilus assembly protein TraH
G→C	22.3%	L77L (CTC→CTG)	unknown ←	IncF plasmid conjugative transfer pilus assembly protein TraH
C→G	23.4%	T76T (ACG→ACC)	unknown ←	IncF plasmid conjugative transfer pilus assembly protein TraH
C→T	19.0%	A170A (GCG→GCA)	unknown ←	IncF plasmid conjugative transfer protein TrbB
T→C	36.2%	V155V (GTA→GTG)	unknown ←	IncF plasmid conjugative transfer protein TrbB
C→G	35.2%	V153V (GTG→GTC)	unknown ←	IncF plasmid conjugative transfer protein TrbB
C→G	41.2%	P141P (CCG→CCC)	unknown ←	IncF plasmid conjugative transfer protein TrbB
A→G	47.1%	D123D (GAT→GAC)	unknown ←	IncF plasmid conjugative transfer protein TrbB
A→G	45.8%	F113F (TTT→TTC)	unknown ←	IncF plasmid conjugative transfer protein TrbB
T→C	39.0%	K102K (AAA→AAG)	unknown ←	IncF plasmid conjugative transfer protein TrbB
G→T	32.5%	P92P (CCC→CCA)	unknown ←	IncF plasmid conjugative transfer protein TrbB
C→T	32.5%	G89G (GGG→GGA)	unknown ←	IncF plasmid conjugative transfer protein TrbB
A→T	15.2%	V59E (GTG→GAG)	unknown ←	IncF plasmid conjugative transfer protein TrbB
G→A	15.2%	A58V (GCG→GTG)	unknown ←	IncF plasmid conjugative transfer protein TrbB
C→T	18.8%	S54N (AGC→AAC) ‡	unknown ←	IncF plasmid conjugative transfer protein TrbB
T→C	18.7%	S54G (AGC→GGC) ‡	unknown ←	IncF plasmid conjugative transfer protein TrbB
A→C	28.6%	T48T (ACT→ACG)	unknown ←	IncF plasmid conjugative transfer protein TrbB
T→C	32.1%	Q41R (CAG→CGG)	unknown ←	IncF plasmid conjugative transfer protein TrbB
G→A	40.7%	L31F (CTC→TTC)	unknown ←	IncF plasmid conjugative transfer protein TrbB
A→C	45.5%	H27Q (CAT→CAG)	unknown ←	IncF plasmid conjugative transfer protein TrbB
T→G	36.6%	M25L (ATG→CTG)	unknown ←	IncF plasmid conjugative transfer protein TrbB
C→T	39.9%	G24G (GGG→GGA)	unknown ←	IncF plasmid conjugative transfer protein TrbB
T→C	34.8%	A15A (GCA→GCG)	unknown ←	IncF plasmid conjugative transfer protein TrbB
G→T	39.5%	L8I (CTC→ATC) P78H (CCT→CAT)	unknown ← unknown ←	IncF plasmid conjugative transfer protein TrbB IncF plasmid conjugative transfer protein TraQ
C→A	40.5%	S4I (AGC→ATC) Q74H (CAG→CAT)	unknown ← unknown ←	IncF plasmid conjugative transfer protein TrbB IncF plasmid conjugative transfer protein TraQ
T→C	39.6%	N3S (AAC→AGC) K73K (AAA→AAG)	unknown ← unknown ←	IncF plasmid conjugative transfer protein TrbB IncF plasmid conjugative transfer protein TraQ
C→G	35.8%	L60L (CTG→CTC)	unknown ←	IncF plasmid conjugative transfer protein TraQ
A→G	30.6%	F51F (TTT→TTC)	unknown ←	IncF plasmid conjugative transfer protein TraQ
A→T	25.7%	G47G (GGT→GGA)	unknown ←	IncF plasmid conjugative transfer protein TraQ
A→C	41.0%	N3K (AAT→AAG)	unknown ←	IncF plasmid conjugative transfer protein TraQ
A→C	33.3%	V222V (GTT→GTG)	unknown ←	IncF plasmid conjugative transfer pilus assembly protein TraF
T→A	39.3%	A201A (GCA→GCT)	unknown ←	IncF plasmid conjugative transfer pilus assembly protein TraF
T→C	34.5%	T196T (ACA→ACG)	unknown ←	IncF plasmid conjugative transfer pilus assembly protein TraF
A→G	30.3%	D193D (GAT→GAC)	unknown ←	IncF plasmid conjugative transfer pilus assembly protein TraF
C→G	40.8%	V178V (GTG→GTC)	unknown ←	IncF plasmid conjugative transfer pilus assembly protein TraF
A→G	44.7%	F170F (TTT→TTC)	unknown ←	IncF plasmid conjugative transfer pilus assembly protein TraF
A→G	44.7%	N169N (AAT→AAC)	unknown ←	IncF plasmid conjugative transfer pilus assembly protein TraF
C→G	41.5%	R156R (CGG→CGC)	unknown ←	IncF plasmid conjugative transfer pilus assembly protein TraF
G→C	41.4%	G155G (GGC→GGG)	unknown ←	IncF plasmid conjugative transfer pilus assembly protein TraF
T→A	22.9%	R137R (CGA→CGT)	unknown ←	IncF plasmid conjugative transfer pilus assembly protein TraF
A→G	20.5%	A130A (GCT→GCC)	unknown ←	IncF plasmid conjugative transfer pilus assembly protein TraF
A→G	21.0%	Y120H (TAC→CAC)	unknown ←	IncF plasmid conjugative transfer pilus assembly protein TraF
G→A	25.9%	H118Y (CAC→TAC)	unknown ←	IncF plasmid conjugative transfer pilus assembly protein TraF
G→C	26.3%	P110P (CCC→CCG)	unknown ←	IncF plasmid conjugative transfer pilus assembly protein TraF
C→T	30.8%	G96S (GGT→AGT)	unknown ←	IncF plasmid conjugative transfer pilus assembly protein TraF
A→G	41.6%	Y84Y (TAT→TAC)	unknown ←	IncF plasmid conjugative transfer pilus assembly protein TraF
A→G	32.8%	L69L (TTG→CTG)	unknown ←	IncF plasmid conjugative transfer pilus assembly protein TraF
T→G	38.2%	K42T (AAA→ACA) ‡	unknown ←	IncF plasmid conjugative transfer pilus assembly protein TraF
T→G	37.2%	K42Q (AAA→CAA) ‡	unknown ←	IncF plasmid conjugative transfer pilus assembly protein TraF
A→C	43.5%	L34L (CTT→CTG)	unknown ←	IncF plasmid conjugative transfer pilus assembly protein TraF
G→A	50.2%	D24D (GAC→GAT)	unknown ←	IncF plasmid conjugative transfer pilus assembly protein TraF
C→T	48.3%	C14Y (TGC→TAC)	unknown ←	IncF plasmid conjugative transfer pilus assembly protein TraF
T→C	48.2%	G11G (GGA→GGG)	unknown ←	IncF plasmid conjugative transfer pilus assembly protein TraF
G→A	47.8%	intergenic (‑2/+19)	unknown ← / ← unknown	IncF plasmid conjugative transfer pilus assembly protein TraF/hypothetical protein
T→C	48.4%	I90V (ATA→GTA)	unknown ←	hypothetical protein
C→T	49.9%	A55T (GCC→ACC)	unknown ←	hypothetical protein
G→T	47.4%	T40T (ACC→ACA)	unknown ←	hypothetical protein
T→A	29.6%	I24I (ATA→ATT)	unknown ←	hypothetical protein
T→G	16.1%	I20L (ATC→CTC)	unknown ←	hypothetical protein
G→A	16.1%	L19F (CTT→TTT)	unknown ←	hypothetical protein
T→A	17.2%	S25S (TCA→TCT)	unknown ←	IncF plasmid conjugative transfer protein TrbE
T→C	18.5%	I21V (ATA→GTA)	unknown ←	IncF plasmid conjugative transfer protein TrbE
C→T	19.2%	T18T (ACG→ACA)	unknown ←	IncF plasmid conjugative transfer protein TrbE
A→G	19.3%	V14V (GTT→GTC)	unknown ←	IncF plasmid conjugative transfer protein TrbE
T→G	18.5%	H9P (CAT→CCT)	unknown ←	IncF plasmid conjugative transfer protein TrbE
T→G	32.0%	intergenic (‑22/+10)	unknown ← / ← unknown	IncF plasmid conjugative transfer protein TrbE/IncF plasmid conjugative transfer protein TraN
C→T	42.8%	K655K (AAG→AAA)	unknown ←	IncF plasmid conjugative transfer protein TraN
A→G	38.2%	N633N (AAT→AAC)	unknown ←	IncF plasmid conjugative transfer protein TraN
G→T	38.9%	G607G (GGC→GGA)	unknown ←	IncF plasmid conjugative transfer protein TraN
A→G	42.2%	L601L (TTG→CTG)	unknown ←	IncF plasmid conjugative transfer protein TraN
A→G	42.1%	N598N (AAT→AAC)	unknown ←	IncF plasmid conjugative transfer protein TraN
G→T	43.5%	A551A (GCC→GCA)	unknown ←	IncF plasmid conjugative transfer protein TraN
G→C	33.4%	A523A (GCC→GCG)	unknown ←	IncF plasmid conjugative transfer protein TraN
C→T	27.6%	V500I (GTC→ATC)	unknown ←	IncF plasmid conjugative transfer protein TraN
T→C	32.2%	T495A (ACC→GCC)	unknown ←	IncF plasmid conjugative transfer protein TraN
A→G	32.2%	L490L (TTG→CTG)	unknown ←	IncF plasmid conjugative transfer protein TraN
C→T	36.0%	K457K (AAG→AAA)	unknown ←	IncF plasmid conjugative transfer protein TraN
G→A	62.2%	A424A (GCC→GCT)	unknown ←	IncF plasmid conjugative transfer protein TraN
T→G	55.6%	A398A (GCA→GCC)	unknown ←	IncF plasmid conjugative transfer protein TraN
T→C	55.7%	E397E (GAA→GAG)	unknown ←	IncF plasmid conjugative transfer protein TraN
G→A	35.5%	Y353Y (TAC→TAT)	unknown ←	IncF plasmid conjugative transfer protein TraN
G→C	43.0%	G318G (GGC→GGG)	unknown ←	IncF plasmid conjugative transfer protein TraN
T→A	46.2%	A317A (GCA→GCT)	unknown ←	IncF plasmid conjugative transfer protein TraN
T→G	45.7%	N316T (AAT→ACT)	unknown ←	IncF plasmid conjugative transfer protein TraN
A→G	44.4%	V315V (GTT→GTC) ‡	unknown ←	IncF plasmid conjugative transfer protein TraN
A→G	44.4%	V315A (GTT→GCT) ‡	unknown ←	IncF plasmid conjugative transfer protein TraN
G→C	35.3%	V261V (GTC→GTG)	unknown ←	IncF plasmid conjugative transfer protein TraN
A→G	44.7%	C183C (TGT→TGC)	unknown ←	IncF plasmid conjugative transfer protein TraN
A→G	37.2%	N170N (AAT→AAC)	unknown ←	IncF plasmid conjugative transfer protein TraN
T→C	44.0%	E167E (GAA→GAG)	unknown ←	IncF plasmid conjugative transfer protein TraN
A→C	41.2%	V163V (GTT→GTG)	unknown ←	IncF plasmid conjugative transfer protein TraN
G→A	41.9%	R146R (CGC→CGT)	unknown ←	IncF plasmid conjugative transfer protein TraN
C→T	30.9%	T123T (ACG→ACA)	unknown ←	IncF plasmid conjugative transfer protein TraN
A→C	31.3%	T119T (ACT→ACG)	unknown ←	IncF plasmid conjugative transfer protein TraN
T→C	34.4%	I118V (ATT→GTT)	unknown ←	IncF plasmid conjugative transfer protein TraN
G→T	33.4%	T114T (ACC→ACA)	unknown ←	IncF plasmid conjugative transfer protein TraN
A→G	33.0%	D113D (GAT→GAC)	unknown ←	IncF plasmid conjugative transfer protein TraN
A→G	25.0%	Y90Y (TAT→TAC)	unknown ←	IncF plasmid conjugative transfer protein TraN
C→T	25.0%	D85N (GAT→AAT)	unknown ←	IncF plasmid conjugative transfer protein TraN
A→C	25.0%	P84P (CCT→CCG)	unknown ←	IncF plasmid conjugative transfer protein TraN
C→T	23.3%	S83N (AGC→AAC)	unknown ←	IncF plasmid conjugative transfer protein TraN
T→G	23.3%	D82A (GAC→GCC)	unknown ←	IncF plasmid conjugative transfer protein TraN
T→C	38.5%	S62G (AGC→GGC)	unknown ←	IncF plasmid conjugative transfer protein TraN
G→A	40.7%	S48S (AGC→AGT)	unknown ←	IncF plasmid conjugative transfer protein TraN
A→G	44.6%	C43C (TGT→TGC)	unknown ←	IncF plasmid conjugative transfer protein TraN
G→A	35.7%	S40S (TCC→TCT)	unknown ←	IncF plasmid conjugative transfer protein TraN
A→T	46.5%	F30L (TTT→TTA)	unknown ←	IncF plasmid conjugative transfer protein TraN
A→G	46.8%	T26T (ACT→ACC)	unknown ←	IncF plasmid conjugative transfer protein TraN
T→C	46.3%	V24V (GTA→GTG)	unknown ←	IncF plasmid conjugative transfer protein TraN
+CCCTCCCTCAT	42.2%	coding (47/2007 nt)	unknown ←	IncF plasmid conjugative transfer protein TraN
C→T	41.9%	M8I (ATG→ATA)	unknown ←	IncF plasmid conjugative transfer protein TraN
T→C	38.5%	K4R (AAA→AGA)	unknown ←	IncF plasmid conjugative transfer protein TraN
A→G	38.5%	D3D (GAT→GAC)	unknown ←	IncF plasmid conjugative transfer protein TraN
G→T	43.8%	P204H (CCC→CAC)	unknown ←	IncF plasmid conjugative transfer protein TrbC
C→T	40.0%	M200I (ATG→ATA)	unknown ←	IncF plasmid conjugative transfer protein TrbC
C→T	40.0%	Q199Q (CAG→CAA)	unknown ←	IncF plasmid conjugative transfer protein TrbC
C→G	42.9%	V196L (GTG→CTG)	unknown ←	IncF plasmid conjugative transfer protein TrbC
T→C	41.2%	Q189Q (CAA→CAG)	unknown ←	IncF plasmid conjugative transfer protein TrbC
G→C	42.4%	V187V (GTC→GTG)	unknown ←	IncF plasmid conjugative transfer protein TrbC
G→A	42.9%	R175R (CGC→CGT)	unknown ←	IncF plasmid conjugative transfer protein TrbC
T→C	46.4%	S156G (AGC→GGC)	unknown ←	IncF plasmid conjugative transfer protein TrbC
C→T	42.3%	T153T (ACG→ACA)	unknown ←	IncF plasmid conjugative transfer protein TrbC
A→G	42.1%	Y152Y (TAT→TAC)	unknown ←	IncF plasmid conjugative transfer protein TrbC
G→A	39.2%	I147I (ATC→ATT)	unknown ←	IncF plasmid conjugative transfer protein TrbC
T→G	36.7%	G144G (GGA→GGC)	unknown ←	IncF plasmid conjugative transfer protein TrbC
T→C	29.5%	K127R (AAG→AGG)	unknown ←	IncF plasmid conjugative transfer protein TrbC
C→T	55.0%	G88G (GGG→GGA)	unknown ←	IncF plasmid conjugative transfer protein TrbC
A→G	39.6%	R59R (CGT→CGC)	unknown ←	IncF plasmid conjugative transfer protein TrbC
T→C	38.8%	N58S (AAC→AGC)	unknown ←	IncF plasmid conjugative transfer protein TrbC
T→C	24.2%	H42R (CAC→CGC)	unknown ←	IncF plasmid conjugative transfer protein TrbC
T→C	24.1%	P310P (CCA→CCG)	unknown ←	IncF plasmid conjugative transfer pilus assembly protein TraU
A→G	23.4%	G307G (GGT→GGC)	unknown ←	IncF plasmid conjugative transfer pilus assembly protein TraU
C→T	37.0%	G298G (GGG→GGA)	unknown ←	IncF plasmid conjugative transfer pilus assembly protein TraU
C→A	37.0%	V297V (GTG→GTT) ‡	unknown ←	IncF plasmid conjugative transfer pilus assembly protein TraU
C→G	35.7%	V297L (GTG→CTG) ‡	unknown ←	IncF plasmid conjugative transfer pilus assembly protein TraU
G→C	34.5%	P296P (CCC→CCG)	unknown ←	IncF plasmid conjugative transfer pilus assembly protein TraU
T→C	41.4%	Q293Q (CAA→CAG)	unknown ←	IncF plasmid conjugative transfer pilus assembly protein TraU
G→A	41.4%	G292G (GGC→GGT)	unknown ←	IncF plasmid conjugative transfer pilus assembly protein TraU
G→A	44.6%	S291S (AGC→AGT)	unknown ←	IncF plasmid conjugative transfer pilus assembly protein TraU
G→A	53.9%	Y288Y (TAC→TAT)	unknown ←	IncF plasmid conjugative transfer pilus assembly protein TraU
C→T	61.4%	E278E (GAG→GAA)	unknown ←	IncF plasmid conjugative transfer pilus assembly protein TraU
G→C	64.4%	P276P (CCC→CCG)	unknown ←	IncF plasmid conjugative transfer pilus assembly protein TraU
C→G	69.4%	P271P (CCG→CCC)	unknown ←	IncF plasmid conjugative transfer pilus assembly protein TraU
C→T	67.6%	E269E (GAG→GAA)	unknown ←	IncF plasmid conjugative transfer pilus assembly protein TraU
A→G	65.9%	Y268Y (TAT→TAC)	unknown ←	IncF plasmid conjugative transfer pilus assembly protein TraU
G→A	67.9%	C267C (TGC→TGT)	unknown ←	IncF plasmid conjugative transfer pilus assembly protein TraU
C→T	67.8%	A265A (GCG→GCA)	unknown ←	IncF plasmid conjugative transfer pilus assembly protein TraU
G→A	63.6%	S259S (AGC→AGT)	unknown ←	IncF plasmid conjugative transfer pilus assembly protein TraU
A→G	58.6%	L250L (CTT→CTC)	unknown ←	IncF plasmid conjugative transfer pilus assembly protein TraU
T→A	57.1%	Y248F (TAC→TTC)	unknown ←	IncF plasmid conjugative transfer pilus assembly protein TraU
C→G	57.1%	A247A (GCG→GCC)	unknown ←	IncF plasmid conjugative transfer pilus assembly protein TraU
G→A	50.0%	R245R (CGC→CGT)	unknown ←	IncF plasmid conjugative transfer pilus assembly protein TraU
G→A	45.0%	S243S (AGC→AGT)	unknown ←	IncF plasmid conjugative transfer pilus assembly protein TraU
A→C	40.0%	L241L (CTT→CTG)	unknown ←	IncF plasmid conjugative transfer pilus assembly protein TraU
A→C	40.0%	L240V (TTA→GTA)	unknown ←	IncF plasmid conjugative transfer pilus assembly protein TraU
G→C	29.6%	S238S (TCC→TCG)	unknown ←	IncF plasmid conjugative transfer pilus assembly protein TraU
A→G	23.6%	S234S (AGT→AGC)	unknown ←	IncF plasmid conjugative transfer pilus assembly protein TraU
A→G	38.3%	F205F (TTT→TTC)	unknown ←	IncF plasmid conjugative transfer pilus assembly protein TraU
C→T	38.2%	A204A (GCG→GCA)	unknown ←	IncF plasmid conjugative transfer pilus assembly protein TraU
G→A	38.1%	S203S (AGC→AGT)	unknown ←	IncF plasmid conjugative transfer pilus assembly protein TraU
T→G	34.8%	M201L (ATG→CTG)	unknown ←	IncF plasmid conjugative transfer pilus assembly protein TraU
A→C	35.8%	A200A (GCT→GCG)	unknown ←	IncF plasmid conjugative transfer pilus assembly protein TraU
G→A	33.4%	D199D (GAC→GAT)	unknown ←	IncF plasmid conjugative transfer pilus assembly protein TraU
A→C	34.8%	A198A (GCT→GCG)	unknown ←	IncF plasmid conjugative transfer pilus assembly protein TraU
C→T	34.8%	A197A (GCG→GCA)	unknown ←	IncF plasmid conjugative transfer pilus assembly protein TraU
C→G	40.2%	A195A (GCG→GCC)	unknown ←	IncF plasmid conjugative transfer pilus assembly protein TraU
C→G	41.7%	G194G (GGG→GGC)	unknown ←	IncF plasmid conjugative transfer pilus assembly protein TraU
T→C	38.9%	A192A (GCA→GCG)	unknown ←	IncF plasmid conjugative transfer pilus assembly protein TraU
G→C	51.9%	A184A (GCC→GCG)	unknown ←	IncF plasmid conjugative transfer pilus assembly protein TraU
G→C	48.6%	S150S (TCC→TCG)	unknown ←	IncF plasmid conjugative transfer pilus assembly protein TraU
G→A	50.0%	T149T (ACC→ACT)	unknown ←	IncF plasmid conjugative transfer pilus assembly protein TraU
G→C	43.2%	T142T (ACC→ACG)	unknown ←	IncF plasmid conjugative transfer pilus assembly protein TraU
G→A	40.0%	H135H (CAC→CAT)	unknown ←	IncF plasmid conjugative transfer pilus assembly protein TraU
A→G	40.8%	F131F (TTT→TTC)	unknown ←	IncF plasmid conjugative transfer pilus assembly protein TraU
A→G	40.5%	A130A (GCT→GCC)	unknown ←	IncF plasmid conjugative transfer pilus assembly protein TraU
A→G	37.9%	G116G (GGT→GGC)	unknown ←	IncF plasmid conjugative transfer pilus assembly protein TraU
G→A	45.7%	V95V (GTC→GTT)	unknown ←	IncF plasmid conjugative transfer pilus assembly protein TraU
G→T	48.4%	G81G (GGC→GGA)	unknown ←	IncF plasmid conjugative transfer pilus assembly protein TraU
T→A	53.6%	R79R (CGA→CGT)	unknown ←	IncF plasmid conjugative transfer pilus assembly protein TraU
T→G	54.8%	I76L (ATT→CTT)	unknown ←	IncF plasmid conjugative transfer pilus assembly protein TraU
C→A	51.7%	A72A (GCG→GCT)	unknown ←	IncF plasmid conjugative transfer pilus assembly protein TraU
A→G	47.1%	G64G (GGT→GGC)	unknown ←	IncF plasmid conjugative transfer pilus assembly protein TraU
C→G	47.1%	P63P (CCG→CCC)	unknown ←	IncF plasmid conjugative transfer pilus assembly protein TraU
A→G	38.2%	D56D (GAT→GAC)	unknown ←	IncF plasmid conjugative transfer pilus assembly protein TraU
G→A	30.3%	P44P (CCC→CCT)	unknown ←	IncF plasmid conjugative transfer pilus assembly protein TraU
G→A	40.0%	G176G (GGC→GGT)	unknown ←	IncF plasmid conjugative transfer pilus assembly protein TraW
T→A	61.7%	G131G (GGA→GGT)	unknown ←	IncF plasmid conjugative transfer pilus assembly protein TraW
C→T	53.9%	V114V (GTG→GTA)	unknown ←	IncF plasmid conjugative transfer pilus assembly protein TraW
A→T	52.0%	D112E (GAT→GAA)	unknown ←	IncF plasmid conjugative transfer pilus assembly protein TraW
G→T	46.2%	R94R (CGC→CGA)	unknown ←	IncF plasmid conjugative transfer pilus assembly protein TraW
C→T	46.8%	E76E (GAG→GAA)	unknown ←	IncF plasmid conjugative transfer pilus assembly protein TraW
T→C	46.4%	A73A (GCA→GCG)	unknown ←	IncF plasmid conjugative transfer pilus assembly protein TraW
G→A	48.9%	R71R (CGC→CGT)	unknown ←	IncF plasmid conjugative transfer pilus assembly protein TraW
A→G	48.9%	D59D (GAT→GAC)	unknown ←	IncF plasmid conjugative transfer pilus assembly protein TraW
T→C	55.0%	S47S (TCA→TCG)	unknown ←	IncF plasmid conjugative transfer pilus assembly protein TraW
C→A	54.8%	R33R (CGG→CGT)	unknown ←	IncF plasmid conjugative transfer pilus assembly protein TraW
C→G	53.6%	V32L (GTC→CTC)	unknown ←	IncF plasmid conjugative transfer pilus assembly protein TraW
C→A	42.9%	V14L (GTA→TTA)	unknown ←	IncF plasmid conjugative transfer pilus assembly protein TraW
G→A	43.0%	P111P (CCC→CCT)	unknown ←	IncF plasmid conjugative transfer protein TrbI
G→A	59.5%	D79D (GAC→GAT)	unknown ←	IncF plasmid conjugative transfer protein TrbI
T→G	61.0%	S74S (TCA→TCC)	unknown ←	IncF plasmid conjugative transfer protein TrbI
T→C	60.5%	E71E (GAA→GAG)	unknown ←	IncF plasmid conjugative transfer protein TrbI
G→C	59.4%	V64V (GTC→GTG)	unknown ←	IncF plasmid conjugative transfer protein TrbI
T→C	37.1%	R47R (CGA→CGG)	unknown ←	IncF plasmid conjugative transfer protein TrbI
A→G	40.4%	S20P (TCT→CCT)	unknown ←	IncF plasmid conjugative transfer protein TrbI
A→T	51.8%	A864A (GCT→GCA)	unknown ←	IncF plasmid conjugative transfer pilus assembly protein TraC
T→C	40.9%	A839A (GCA→GCG)	unknown ←	IncF plasmid conjugative transfer pilus assembly protein TraC
G→A	37.8%	V819V (GTC→GTT)	unknown ←	IncF plasmid conjugative transfer pilus assembly protein TraC
A→G	43.2%	S803S (TCT→TCC)	unknown ←	IncF plasmid conjugative transfer pilus assembly protein TraC
G→T	47.5%	A796A (GCC→GCA)	unknown ←	IncF plasmid conjugative transfer pilus assembly protein TraC
A→G	47.6%	G794G (GGT→GGC)	unknown ←	IncF plasmid conjugative transfer pilus assembly protein TraC
C→T	57.3%	K765K (AAG→AAA)	unknown ←	IncF plasmid conjugative transfer pilus assembly protein TraC
G→A	41.7%	N738N (AAC→AAT)	unknown ←	IncF plasmid conjugative transfer pilus assembly protein TraC
C→T	40.7%	Q737Q (CAG→CAA)	unknown ←	IncF plasmid conjugative transfer pilus assembly protein TraC
T→C	32.2%	E712G (GAA→GGA)	unknown ←	IncF plasmid conjugative transfer pilus assembly protein TraC
T→G	34.9%	G703G (GGA→GGC)	unknown ←	IncF plasmid conjugative transfer pilus assembly protein TraC
T→C	36.6%	E702E (GAA→GAG)	unknown ←	IncF plasmid conjugative transfer pilus assembly protein TraC
A→G	35.6%	F677F (TTT→TTC)	unknown ←	IncF plasmid conjugative transfer pilus assembly protein TraC
A→C	32.6%	A674A (GCT→GCG)	unknown ←	IncF plasmid conjugative transfer pilus assembly protein TraC
G→A	32.3%	G664G (GGC→GGT)	unknown ←	IncF plasmid conjugative transfer pilus assembly protein TraC
T→C	32.5%	E661E (GAA→GAG)	unknown ←	IncF plasmid conjugative transfer pilus assembly protein TraC
A→G	34.3%	D654D (GAT→GAC)	unknown ←	IncF plasmid conjugative transfer pilus assembly protein TraC
G→A	33.4%	L651L (CTC→CTT)	unknown ←	IncF plasmid conjugative transfer pilus assembly protein TraC
C→A	48.0%	Q595H (CAG→CAT)	unknown ←	IncF plasmid conjugative transfer pilus assembly protein TraC
T→C	46.8%	K592K (AAA→AAG)	unknown ←	IncF plasmid conjugative transfer pilus assembly protein TraC
T→C	41.7%	L580L (CTA→CTG)	unknown ←	IncF plasmid conjugative transfer pilus assembly protein TraC
G→A	41.4%	G579G (GGC→GGT)	unknown ←	IncF plasmid conjugative transfer pilus assembly protein TraC
G→A	50.2%	F552F (TTC→TTT)	unknown ←	IncF plasmid conjugative transfer pilus assembly protein TraC
T→C	48.5%	P542P (CCA→CCG)	unknown ←	IncF plasmid conjugative transfer pilus assembly protein TraC
C→T	54.2%	D534N (GAT→AAT)	unknown ←	IncF plasmid conjugative transfer pilus assembly protein TraC
A→G	51.4%	Y532Y (TAT→TAC)	unknown ←	IncF plasmid conjugative transfer pilus assembly protein TraC
A→G	53.5%	D516D (GAT→GAC)	unknown ←	IncF plasmid conjugative transfer pilus assembly protein TraC
C→T	44.0%	A485A (GCG→GCA)	unknown ←	IncF plasmid conjugative transfer pilus assembly protein TraC
G→A	40.0%	N465N (AAC→AAT)	unknown ←	IncF plasmid conjugative transfer pilus assembly protein TraC
A→G	52.1%	A442A (GCT→GCC)	unknown ←	IncF plasmid conjugative transfer pilus assembly protein TraC
C→A	57.6%	A436A (GCG→GCT)	unknown ←	IncF plasmid conjugative transfer pilus assembly protein TraC
A→C	57.2%	V433V (GTT→GTG)	unknown ←	IncF plasmid conjugative transfer pilus assembly protein TraC
A→G	54.6%	F424F (TTT→TTC)	unknown ←	IncF plasmid conjugative transfer pilus assembly protein TraC
A→G	53.0%	G422G (GGT→GGC)	unknown ←	IncF plasmid conjugative transfer pilus assembly protein TraC
C→T	53.1%	E421E (GAG→GAA)	unknown ←	IncF plasmid conjugative transfer pilus assembly protein TraC
A→G	53.3%	G420G (GGT→GGC)	unknown ←	IncF plasmid conjugative transfer pilus assembly protein TraC
A→G	53.1%	C419C (TGT→TGC)	unknown ←	IncF plasmid conjugative transfer pilus assembly protein TraC
C→T	53.0%	K418K (AAG→AAA)	unknown ←	IncF plasmid conjugative transfer pilus assembly protein TraC
G→A	48.2%	N410N (AAC→AAT)	unknown ←	IncF plasmid conjugative transfer pilus assembly protein TraC
A→G	37.7%	G397G (GGT→GGC)	unknown ←	IncF plasmid conjugative transfer pilus assembly protein TraC
G→A	37.5%	G396G (GGC→GGT)	unknown ←	IncF plasmid conjugative transfer pilus assembly protein TraC
T→C	37.2%	K395K (AAA→AAG)	unknown ←	IncF plasmid conjugative transfer pilus assembly protein TraC
G→A	43.8%	S392S (AGC→AGT)	unknown ←	IncF plasmid conjugative transfer pilus assembly protein TraC
T→C	42.8%	E386E (GAA→GAG)	unknown ←	IncF plasmid conjugative transfer pilus assembly protein TraC
A→G	42.8%	A385A (GCT→GCC) ‡	unknown ←	IncF plasmid conjugative transfer pilus assembly protein TraC
C→T	44.0%	A385T (GCT→ACT) ‡	unknown ←	IncF plasmid conjugative transfer pilus assembly protein TraC
G→A	41.4%	A384A (GCC→GCT)	unknown ←	IncF plasmid conjugative transfer pilus assembly protein TraC
T→C	48.7%	T379A (ACA→GCA)	unknown ←	IncF plasmid conjugative transfer pilus assembly protein TraC
C→T	52.7%	S378N (AGC→AAC)	unknown ←	IncF plasmid conjugative transfer pilus assembly protein TraC
G→A	51.1%	D377D (GAC→GAT)	unknown ←	IncF plasmid conjugative transfer pilus assembly protein TraC
T→G	52.8%	A376A (GCA→GCC)	unknown ←	IncF plasmid conjugative transfer pilus assembly protein TraC
G→A	53.9%	Y374Y (TAC→TAT)	unknown ←	IncF plasmid conjugative transfer pilus assembly protein TraC
A→G	55.2%	Y367Y (TAT→TAC)	unknown ←	IncF plasmid conjugative transfer pilus assembly protein TraC
A→C	58.5%	S358A (TCG→GCG)	unknown ←	IncF plasmid conjugative transfer pilus assembly protein TraC
C→T	59.3%	K324K (AAG→AAA)	unknown ←	IncF plasmid conjugative transfer pilus assembly protein TraC
A→G	51.6%	I299I (ATT→ATC)	unknown ←	IncF plasmid conjugative transfer pilus assembly protein TraC
A→C	48.0%	L293L (CTT→CTG)	unknown ←	IncF plasmid conjugative transfer pilus assembly protein TraC
G→T	34.8%	A285D (GCT→GAT) ‡	unknown ←	IncF plasmid conjugative transfer pilus assembly protein TraC
C→T	34.8%	A285T (GCT→ACT) ‡	unknown ←	IncF plasmid conjugative transfer pilus assembly protein TraC
T→A	33.3%	T284S (ACC→TCC)	unknown ←	IncF plasmid conjugative transfer pilus assembly protein TraC
A→T	29.6%	S275R (AGT→AGA) ‡	unknown ←	IncF plasmid conjugative transfer pilus assembly protein TraC
C→T	29.4%	S275N (AGT→AAT) ‡	unknown ←	IncF plasmid conjugative transfer pilus assembly protein TraC
A→G	33.3%	A249A (GCT→GCC)	unknown ←	IncF plasmid conjugative transfer pilus assembly protein TraC
G→C	33.2%	T248T (ACC→ACG)	unknown ←	IncF plasmid conjugative transfer pilus assembly protein TraC
G→T	37.0%	Q246K (CAG→AAG)	unknown ←	IncF plasmid conjugative transfer pilus assembly protein TraC
T→C	50.0%	E220E (GAA→GAG)	unknown ←	IncF plasmid conjugative transfer pilus assembly protein TraC
T→A	58.8%	I214I (ATA→ATT)	unknown ←	IncF plasmid conjugative transfer pilus assembly protein TraC
A→C	58.1%	S204A (TCC→GCC)	unknown ←	IncF plasmid conjugative transfer pilus assembly protein TraC
A→G	52.6%	Y195Y (TAT→TAC)	unknown ←	IncF plasmid conjugative transfer pilus assembly protein TraC
G→A	50.0%	A194A (GCC→GCT)	unknown ←	IncF plasmid conjugative transfer pilus assembly protein TraC
A→C	50.9%	G193G (GGT→GGG)	unknown ←	IncF plasmid conjugative transfer pilus assembly protein TraC
G→C	50.0%	V178V (GTC→GTG)	unknown ←	IncF plasmid conjugative transfer pilus assembly protein TraC
T→C	50.1%	T174A (ACC→GCC)	unknown ←	IncF plasmid conjugative transfer pilus assembly protein TraC
T→G	47.1%	R169R (AGG→CGG)	unknown ←	IncF plasmid conjugative transfer pilus assembly protein TraC
T→C	45.8%	V167V (GTA→GTG)	unknown ←	IncF plasmid conjugative transfer pilus assembly protein TraC
G→C	44.9%	L154L (CTC→CTG)	unknown ←	IncF plasmid conjugative transfer pilus assembly protein TraC
C→T	41.9%	D149N (GAT→AAT)	unknown ←	IncF plasmid conjugative transfer pilus assembly protein TraC
A→G	43.4%	P148P (CCT→CCC) ‡	unknown ←	IncF plasmid conjugative transfer pilus assembly protein TraC
G→T	43.3%	P148H (CCT→CAT) ‡	unknown ←	IncF plasmid conjugative transfer pilus assembly protein TraC
G→C	43.3%	P148A (CCT→GCT) ‡	unknown ←	IncF plasmid conjugative transfer pilus assembly protein TraC
A→C	43.3%	P147P (CCT→CCG)	unknown ←	IncF plasmid conjugative transfer pilus assembly protein TraC
G→A	40.7%	F144F (TTC→TTT)	unknown ←	IncF plasmid conjugative transfer pilus assembly protein TraC
C→T	40.4%	K143K (AAG→AAA) ‡	unknown ←	IncF plasmid conjugative transfer pilus assembly protein TraC
T→G	40.6%	K143Q (AAG→CAG) ‡	unknown ←	IncF plasmid conjugative transfer pilus assembly protein TraC
C→T	42.0%	T142T (ACG→ACA)	unknown ←	IncF plasmid conjugative transfer pilus assembly protein TraC
C→T	42.1%	E141E (GAG→GAA)	unknown ←	IncF plasmid conjugative transfer pilus assembly protein TraC
T→C	42.4%	A139A (GCA→GCG)	unknown ←	IncF plasmid conjugative transfer pilus assembly protein TraC
G→A	45.3%	Y136Y (TAC→TAT)	unknown ←	IncF plasmid conjugative transfer pilus assembly protein TraC
C→G	45.7%	Q133H (CAG→CAC) ‡	unknown ←	IncF plasmid conjugative transfer pilus assembly protein TraC
T→C	45.7%	Q133R (CAG→CGG) ‡	unknown ←	IncF plasmid conjugative transfer pilus assembly protein TraC
A→G	52.6%	Y113Y (TAT→TAC)	unknown ←	IncF plasmid conjugative transfer pilus assembly protein TraC
A→T	37.4%	A27A (GCT→GCA)	unknown ←	IncF plasmid conjugative transfer pilus assembly protein TraC
G→A	40.9%	S26S (TCC→TCT)	unknown ←	IncF plasmid conjugative transfer pilus assembly protein TraC
G→C	41.9%	L16L (CTC→CTG)	unknown ←	IncF plasmid conjugative transfer pilus assembly protein TraC
C→T	37.2%	A12T (GCT→ACT)	unknown ←	IncF plasmid conjugative transfer pilus assembly protein TraC
T→C	34.1%	T8A (ACC→GCC)	unknown ←	IncF plasmid conjugative transfer pilus assembly protein TraC
A→G	34.1%	I6I (ATT→ATC)	unknown ←	IncF plasmid conjugative transfer pilus assembly protein TraC
G→A	34.1%	intergenic (‑3/+69)	unknown ← / ← unknown	IncF plasmid conjugative transfer pilus assembly protein TraC/hypothetical protein
T→G	34.9%	intergenic (‑5/+67)	unknown ← / ← unknown	IncF plasmid conjugative transfer pilus assembly protein TraC/hypothetical protein
A→G	32.3%	intergenic (‑17/+55)	unknown ← / ← unknown	IncF plasmid conjugative transfer pilus assembly protein TraC/hypothetical protein
C→T	31.2%	intergenic (‑30/+42)	unknown ← / ← unknown	IncF plasmid conjugative transfer pilus assembly protein TraC/hypothetical protein
T→C	34.2%	intergenic (‑64/+8)	unknown ← / ← unknown	IncF plasmid conjugative transfer pilus assembly protein TraC/hypothetical protein
T→C	33.4%	R127R (AGA→AGG)	unknown ←	hypothetical protein
A→G	38.0%	I111I (ATT→ATC)	unknown ←	hypothetical protein
C→A	37.0%	A104S (GCG→TCG)	unknown ←	hypothetical protein
T→C	33.4%	M100V (ATG→GTG)	unknown ←	hypothetical protein
G→T	33.4%	A99E (GCG→GAG)	unknown ←	hypothetical protein
C→T	33.3%	E70E (GAG→GAA)	unknown ←	hypothetical protein
C→G	33.3%	G69G (GGG→GGC)	unknown ←	hypothetical protein
T→C	31.0%	S67G (AGT→GGT)	unknown ←	hypothetical protein
G→T	24.5%	I56I (ATC→ATA) ‡	unknown ←	hypothetical protein
T→C	26.5%	I56V (ATC→GTC) ‡	unknown ←	hypothetical protein
T→C	34.9%	I48V (ATC→GTC)	unknown ←	hypothetical protein
A→G	30.0%	F40L (TTT→CTT)	unknown ←	hypothetical protein
G→C	30.3%	P37A (CCT→GCT)	unknown ←	hypothetical protein
T→A	28.9%	Y35F (TAT→TTT)	unknown ←	hypothetical protein
C→G	30.3%	E34D (GAG→GAC)	unknown ←	hypothetical protein
C→T	27.8%	R25R (AGG→AGA)	unknown ←	hypothetical protein
A→G	27.8%	A24A (GCT→GCC)	unknown ←	hypothetical protein
A→G	20.6%	I13T (ATC→ACC)	unknown ←	hypothetical protein
T→G	17.6%	R6R (AGA→CGA)	unknown ←	hypothetical protein
A→G	17.7%	F5L (TTT→CTT)	unknown ←	hypothetical protein
T→C	29.0%	I93M (ATA→ATG)	unknown ←	hypothetical protein
T→C	30.5%	E90E (GAA→GAG)	unknown ←	hypothetical protein
T→C	34.9%	K87R (AAG→AGG) ‡	unknown ←	hypothetical protein
T→G	34.8%	K87Q (AAG→CAG) ‡	unknown ←	hypothetical protein
G→A	37.5%	N84N (AAC→AAT) ‡	unknown ←	hypothetical protein
T→C	39.5%	N84D (AAC→GAC) ‡	unknown ←	hypothetical protein
C→G	50.0%	C61S (TGC→TCC)	unknown ←	hypothetical protein
T→C	44.7%	A53A (GCA→GCG)	unknown ←	hypothetical protein
A→G	65.9%	G46G (GGT→GGC)	unknown ←	hypothetical protein
C→G	63.8%	G42R (GGA→CGA)	unknown ←	hypothetical protein
C→A	62.8%	V26L (GTG→TTG)	unknown ←	hypothetical protein
T→C	52.3%	T3A (ACG→GCG)	unknown ←	hypothetical protein
T→C	42.1%	intergenic (‑49/+18)	unknown ← / ← unknown	hypothetical protein/hypothetical protein
T→C	46.1%	intergenic (‑58/+9)	unknown ← / ← unknown	hypothetical protein/hypothetical protein
T→C	44.0%	A103A (GCA→GCG)	unknown ←	hypothetical protein
T→C	34.7%	Q100R (CAG→CGG)	unknown ←	hypothetical protein
G→T	30.8%	S97Y (TCC→TAC)	unknown ←	hypothetical protein
T→A	32.6%	T83S (ACA→TCA)	unknown ←	hypothetical protein
C→T	29.5%	L75L (CTG→CTA)	unknown ←	hypothetical protein
G→A	33.9%	N65N (AAC→AAT)	unknown ←	hypothetical protein
C→T	26.7%	V60V (GTG→GTA)	unknown ←	hypothetical protein
G→T	27.5%	F58L (TTC→TTA)	unknown ←	hypothetical protein
C→A	40.0%	M32I (ATG→ATT)	unknown ←	hypothetical protein
A→G	45.9%	C25C (TGT→TGC)	unknown ←	hypothetical protein
T→A	39.1%	V14V (GTA→GTT)	unknown ←	hypothetical protein
T→A	39.7%	Y13F (TAT→TTT)	unknown ←	hypothetical protein
Δ6 bp	42.5%	coding (24‑29/318 nt)	unknown ←	hypothetical protein
A→T	44.4%	L5Q (CTG→CAG)	unknown ←	hypothetical protein
A→G	44.4%	S4S (TCT→TCC) ‡	unknown ←	hypothetical protein
G→T	44.4%	S4Y (TCT→TAT) ‡	unknown ←	hypothetical protein
C→T	33.3%	M65I (ATG→ATA)	unknown ←	probable fimbrial protein staA
T→C	34.3%	N62S (AAC→AGC)	unknown ←	probable fimbrial protein staA
T→G	36.1%	T57T (ACA→ACC)	unknown ←	probable fimbrial protein staA
T→A	34.9%	G41G (GGA→GGT)	unknown ←	probable fimbrial protein staA
C→T	34.2%	G17G (GGG→GGA)	unknown ←	probable fimbrial protein staA
G→A	31.3%	G15G (GGC→GGT)	unknown ←	probable fimbrial protein staA
T→C	32.5%	T89A (ACA→GCA)	unknown ←	hypothetical protein
G→T	35.1%	L86I (CTC→ATC)	unknown ←	hypothetical protein
A→C	34.4%	S79R (AGT→AGG)	unknown ←	hypothetical protein
G→T	22.2%	R59R (CGA→AGA)	unknown ←	hypothetical protein
A→T	16.0%	P55P (CCT→CCA)	unknown ←	hypothetical protein
C→T	13.6%	E134E (GAG→GAA)	unknown ←	hypothetical protein
G→A	14.6%	L131L (CTC→CTT)	unknown ←	hypothetical protein
T→C	25.9%	I90V (ATC→GTC)	unknown ←	hypothetical protein
G→A	23.5%	N87N (AAC→AAT)	unknown ←	hypothetical protein
T→C	24.0%	K86R (AAA→AGA)	unknown ←	hypothetical protein
C→A	24.0%	L85L (CTG→CTT)	unknown ←	hypothetical protein
G→A	18.2%	I82I (ATC→ATT)	unknown ←	hypothetical protein
C→T	50.0%	intergenic (‑10/+122)	unknown ← / ← unknown	hypothetical protein/IncF plasmid conjugative transfer pilus assembly protein TraV
C→T	53.3%	intergenic (‑27/+105)	unknown ← / ← unknown	hypothetical protein/IncF plasmid conjugative transfer pilus assembly protein TraV
T→A	56.7%	intergenic (‑83/+49)	unknown ← / ← unknown	hypothetical protein/IncF plasmid conjugative transfer pilus assembly protein TraV
+G	44.4%	intergenic (‑95/+37)	unknown ← / ← unknown	hypothetical protein/IncF plasmid conjugative transfer pilus assembly protein TraV
A→C	44.4%	intergenic (‑99/+33)	unknown ← / ← unknown	hypothetical protein/IncF plasmid conjugative transfer pilus assembly protein TraV
Δ1 bp	44.4%	intergenic (‑102/+30)	unknown ← / ← unknown	hypothetical protein/IncF plasmid conjugative transfer pilus assembly protein TraV
T→C	47.6%	intergenic (‑117/+15)	unknown ← / ← unknown	hypothetical protein/IncF plasmid conjugative transfer pilus assembly protein TraV
A→G	43.7%	intergenic (‑129/+3)	unknown ← / ← unknown	hypothetical protein/IncF plasmid conjugative transfer pilus assembly protein TraV
T→C	46.4%	Q185Q (CAA→CAG)	unknown ←	IncF plasmid conjugative transfer pilus assembly protein TraV
C→A	27.5%	A164S (GCA→TCA)	unknown ←	IncF plasmid conjugative transfer pilus assembly protein TraV
G→T	13.8%	N149K (AAC→AAA)	unknown ←	IncF plasmid conjugative transfer pilus assembly protein TraV
T→C	16.0%	R145R (CGA→CGG)	unknown ←	IncF plasmid conjugative transfer pilus assembly protein TraV
G→A	16.2%	D54D (GAC→GAT)	unknown ←	IncF plasmid conjugative transfer pilus assembly protein TraV
T→A	16.2%	E51V (GAA→GTA)	unknown ←	IncF plasmid conjugative transfer pilus assembly protein TraV
T→C	19.6%	K49K (AAA→AAG)	unknown ←	IncF plasmid conjugative transfer pilus assembly protein TraV
A→C	19.8%	A46A (GCT→GCG)	unknown ←	IncF plasmid conjugative transfer pilus assembly protein TraV
T→C	25.1%	E40E (GAA→GAG)	unknown ←	IncF plasmid conjugative transfer pilus assembly protein TraV
T→C	50.0%	T185A (ACG→GCG)	unknown ←	IncF plasmid conjugative transfer protein TraP
C→T	46.8%	G177D (GGT→GAT)	unknown ←	IncF plasmid conjugative transfer protein TraP
C→A	47.7%	D172Y (GAT→TAT)	unknown ←	IncF plasmid conjugative transfer protein TraP
A→G	30.8%	L152S (TTG→TCG)	unknown ←	IncF plasmid conjugative transfer protein TraP
A→C	33.2%	V151G (GTT→GGT)	unknown ←	IncF plasmid conjugative transfer protein TraP
A→C	32.5%	S150A (TCT→GCT)	unknown ←	IncF plasmid conjugative transfer protein TraP
C→A	29.1%	G138V (GGG→GTG)	unknown ←	IncF plasmid conjugative transfer protein TraP
G→T	38.7%	A102A (GCC→GCA)	unknown ←	IncF plasmid conjugative transfer protein TraP
T→C	44.6%	A97A (GCA→GCG)	unknown ←	IncF plasmid conjugative transfer protein TraP
T→C	43.7%	T95T (ACA→ACG)	unknown ←	IncF plasmid conjugative transfer protein TraP
A→C	43.8%	I94S (ATT→AGT)	unknown ←	IncF plasmid conjugative transfer protein TraP
G→C	40.0%	L85V (CTT→GTT)	unknown ←	IncF plasmid conjugative transfer protein TraP
T→A	43.3%	A80A (GCA→GCT)	unknown ←	IncF plasmid conjugative transfer protein TraP
T→C	45.2%	S75G (AGT→GGT)	unknown ←	IncF plasmid conjugative transfer protein TraP
G→A	46.8%	L73L (CTC→CTT)	unknown ←	IncF plasmid conjugative transfer protein TraP
C→A	46.6%	E60* (GAG→TAG)	unknown ←	IncF plasmid conjugative transfer protein TraP
G→A	45.4%	S56S (TCC→TCT)	unknown ←	IncF plasmid conjugative transfer protein TraP
C→A	48.3%	R40L (CGG→CTG)	unknown ←	IncF plasmid conjugative transfer protein TraP
A→G	44.0%	V12A (GTA→GCA)	unknown ←	IncF plasmid conjugative transfer protein TraP
C→T	23.3%	E410E (GAG→GAA)	unknown ←	IncF plasmid conjugative transfer pilus assembly protein TraB
G→A	25.9%	I408I (ATC→ATT)	unknown ←	IncF plasmid conjugative transfer pilus assembly protein TraB
G→C	27.6%	T407T (ACC→ACG)	unknown ←	IncF plasmid conjugative transfer pilus assembly protein TraB
A→G	28.0%	F403F (TTT→TTC)	unknown ←	IncF plasmid conjugative transfer pilus assembly protein TraB
A→G	30.4%	T396T (ACT→ACC)	unknown ←	IncF plasmid conjugative transfer pilus assembly protein TraB
A→G	25.4%	G392G (GGT→GGC)	unknown ←	IncF plasmid conjugative transfer pilus assembly protein TraB
A→G	26.1%	D355D (GAT→GAC)	unknown ←	IncF plasmid conjugative transfer pilus assembly protein TraB
A→T	25.8%	S350T (TCT→ACT)	unknown ←	IncF plasmid conjugative transfer pilus assembly protein TraB
T→A	26.9%	A342A (GCA→GCT)	unknown ←	IncF plasmid conjugative transfer pilus assembly protein TraB
G→C	27.5%	R337R (CGC→CGG)	unknown ←	IncF plasmid conjugative transfer pilus assembly protein TraB
G→A	24.4%	G332G (GGC→GGT)	unknown ←	IncF plasmid conjugative transfer pilus assembly protein TraB
A→G	29.7%	R280R (CGT→CGC)	unknown ←	IncF plasmid conjugative transfer pilus assembly protein TraB
C→T	22.9%	E273E (GAG→GAA)	unknown ←	IncF plasmid conjugative transfer pilus assembly protein TraB
A→G	21.7%	S272S (AGT→AGC)	unknown ←	IncF plasmid conjugative transfer pilus assembly protein TraB
C→G	21.7%	S271S (TCG→TCC)	unknown ←	IncF plasmid conjugative transfer pilus assembly protein TraB
T→G	21.6%	V270V (GTA→GTC)	unknown ←	IncF plasmid conjugative transfer pilus assembly protein TraB
A→T	28.2%	G268G (GGT→GGA)	unknown ←	IncF plasmid conjugative transfer pilus assembly protein TraB
T→C	33.3%	E265E (GAA→GAG)	unknown ←	IncF plasmid conjugative transfer pilus assembly protein TraB
C→G	35.0%	G263G (GGG→GGC)	unknown ←	IncF plasmid conjugative transfer pilus assembly protein TraB
G→A	35.1%	C260C (TGC→TGT)	unknown ←	IncF plasmid conjugative transfer pilus assembly protein TraB
G→C	35.0%	G259G (GGC→GGG)	unknown ←	IncF plasmid conjugative transfer pilus assembly protein TraB
G→T	35.1%	T258T (ACC→ACA)	unknown ←	IncF plasmid conjugative transfer pilus assembly protein TraB
A→G	35.1%	Y255Y (TAT→TAC)	unknown ←	IncF plasmid conjugative transfer pilus assembly protein TraB
G→A	37.8%	L241L (CTG→TTG)	unknown ←	IncF plasmid conjugative transfer pilus assembly protein TraB
G→T	43.5%	S235S (TCC→TCA)	unknown ←	IncF plasmid conjugative transfer pilus assembly protein TraB
G→A	49.9%	S218S (AGC→AGT)	unknown ←	IncF plasmid conjugative transfer pilus assembly protein TraB
C→T	51.1%	A204T (GCG→ACG)	unknown ←	IncF plasmid conjugative transfer pilus assembly protein TraB
A→G	51.0%	Y198Y (TAT→TAC)	unknown ←	IncF plasmid conjugative transfer pilus assembly protein TraB
T→C	42.0%	K108K (AAA→AAG)	unknown ←	IncF plasmid conjugative transfer pilus assembly protein TraB
C→G	46.7%	S100T (AGC→ACC)	unknown ←	IncF plasmid conjugative transfer pilus assembly protein TraB
C→T	37.6%	E245K (GAG→AAG)	unknown ←	IncF plasmid conjugative transfer pilus assembly protein TraK
T→C	40.5%	A224A (GCA→GCG)	unknown ←	IncF plasmid conjugative transfer pilus assembly protein TraK
A→C	52.4%	V205V (GTT→GTG)	unknown ←	IncF plasmid conjugative transfer pilus assembly protein TraK
C→T	46.1%	V168V (GTG→GTA)	unknown ←	IncF plasmid conjugative transfer pilus assembly protein TraK
T→C	46.9%	D157G (GAT→GGT)	unknown ←	IncF plasmid conjugative transfer pilus assembly protein TraK
G→A	41.8%	R151R (CGC→CGT)	unknown ←	IncF plasmid conjugative transfer pilus assembly protein TraK
C→T	49.0%	E134E (GAG→GAA)	unknown ←	IncF plasmid conjugative transfer pilus assembly protein TraK
C→A	43.2%	G125G (GGG→GGT)	unknown ←	IncF plasmid conjugative transfer pilus assembly protein TraK
T→C	43.2%	A124A (GCA→GCG)	unknown ←	IncF plasmid conjugative transfer pilus assembly protein TraK
T→C	33.3%	G100G (GGA→GGG)	unknown ←	IncF plasmid conjugative transfer pilus assembly protein TraK
G→A	37.0%	N72N (AAC→AAT)	unknown ←	IncF plasmid conjugative transfer pilus assembly protein TraK
A→G	40.9%	G69G (GGT→GGC)	unknown ←	IncF plasmid conjugative transfer pilus assembly protein TraK
T→G	50.0%	G57G (GGA→GGC)	unknown ←	IncF plasmid conjugative transfer pilus assembly protein TraK
G→T	49.1%	A29E (GCG→GAG)	unknown ←	IncF plasmid conjugative transfer pilus assembly protein TraK
T→A	47.2%	G26G (GGA→GGT)	unknown ←	IncF plasmid conjugative transfer pilus assembly protein TraK
G→T	7.4%	S25R (AGC→AGA)	unknown ←	IncF plasmid conjugative transfer pilus assembly protein TraK
A→G	48.1%	L24L (CTT→CTC)	unknown ←	IncF plasmid conjugative transfer pilus assembly protein TraK
T→G	44.4%	S21S (TCA→TCC)	unknown ←	IncF plasmid conjugative transfer pilus assembly protein TraK
G→A	50.8%	P18P (CCC→CCT)	unknown ←	IncF plasmid conjugative transfer pilus assembly protein TraK
C→G	42.5%	A152A (GCG→GCC)	unknown ←	IncF plasmid conjugative transfer pilus assembly protein TraE
G→C	42.4%	I150M (ATC→ATG)	unknown ←	IncF plasmid conjugative transfer pilus assembly protein TraE
G→C	44.1%	T148T (ACC→ACG)	unknown ←	IncF plasmid conjugative transfer pilus assembly protein TraE
C→A	51.7%	A143S (GCC→TCC)	unknown ←	IncF plasmid conjugative transfer pilus assembly protein TraE
C→A	65.4%	Q128H (CAG→CAT)	unknown ←	IncF plasmid conjugative transfer pilus assembly protein TraE
T→G	70.8%	L125L (CTA→CTC)	unknown ←	IncF plasmid conjugative transfer pilus assembly protein TraE
C→A	61.1%	A121S (GCG→TCG)	unknown ←	IncF plasmid conjugative transfer pilus assembly protein TraE
A→G	55.0%	A120A (GCT→GCC)	unknown ←	IncF plasmid conjugative transfer pilus assembly protein TraE
G→A	55.0%	P119P (CCC→CCT)	unknown ←	IncF plasmid conjugative transfer pilus assembly protein TraE
A→T	54.2%	L113L (CTT→CTA)	unknown ←	IncF plasmid conjugative transfer pilus assembly protein TraE
G→T	36.9%	A73A (GCC→GCA)	unknown ←	IncF plasmid conjugative transfer pilus assembly protein TraE
T→A	36.0%	R72R (CGA→CGT)	unknown ←	IncF plasmid conjugative transfer pilus assembly protein TraE
C→T	28.1%	A46A (GCG→GCA)	unknown ←	IncF plasmid conjugative transfer pilus assembly protein TraE
Δ49,268 bp	100%		unknown–unknown	59 genes
T→A	37.9%	intergenic (–/‑202)	– / → unknown	–/5S rRNA ## 5S ribosomal RNA
Δ1 bp	12.0%	intergenic (–/‑72)	– / → unknown	–/5S rRNA ## 5S ribosomal RNA
Δ1 bp	27.0%	intergenic (–/‑66)	– / → unknown	–/5S rRNA ## 5S ribosomal RNA
Δ1 bp	27.0%	intergenic (–/‑65)	– / → unknown	–/5S rRNA ## 5S ribosomal RNA
45 bp→49 bp	30.0%	intergenic (–/‑6)	– / → unknown	–/5S rRNA ## 5S ribosomal RNA
T→G	100%	I572M (ATT→ATG)	unknown →	DNA‑directed RNA polymerase beta subunit (EC 2.7.7.6)
Δ1 bp	100%	intergenic (‑96/‑317)	unknown ← / → unknown	Xyloside transporter XynT/Xylose isomerase (EC 5.3.1.5)
T→C	16.1%	A91A (GCT→GCC)	unknown →	Outer membrane porin KPN_04057/KPN_04724
C→T	61.0%	L141L (CTC→CTT)	unknown →	Outer membrane porin KPN_04057/KPN_04724
C→G	65.3%	G160G (GGC→GGG)	unknown →	Outer membrane porin KPN_04057/KPN_04724
T→C	65.4%	V161V (GTT→GTC)	unknown →	Outer membrane porin KPN_04057/KPN_04724
C→A	61.4%	L173M (CTG→ATG) ‡	unknown →	Outer membrane porin KPN_04057/KPN_04724
G→C	64.3%	L173L (CTG→CTC) ‡	unknown →	Outer membrane porin KPN_04057/KPN_04724
A→G	40.1%	V202V (GTA→GTG)	unknown →	Outer membrane porin KPN_04057/KPN_04724
T→C	52.1%	D312D (GAT→GAC)	unknown →	Outer membrane porin KPN_04057/KPN_04724
T→C	50.9%	Y319Y (TAT→TAC)	unknown →	Outer membrane porin KPN_04057/KPN_04724
A→G	52.6%	K321K (AAA→AAG)	unknown →	Outer membrane porin KPN_04057/KPN_04724
G→A	45.2%	R357K (AGG→AAG)	unknown →	Outer membrane porin KPN_04057/KPN_04724
C→T	40.0%	D358D (GAC→GAT)	unknown →	Outer membrane porin KPN_04057/KPN_04724
C→T	42.2%	N359N (AAC→AAT)	unknown →	Outer membrane porin KPN_04057/KPN_04724
C→T	42.2%	R363R (CGC→CGT)	unknown →	Outer membrane porin KPN_04057/KPN_04724
T→C	41.6%	G367G (GGT→GGC)	unknown →	Outer membrane porin KPN_04057/KPN_04724
G→C	41.6%	V370V (GTG→GTC)	unknown →	Outer membrane porin KPN_04057/KPN_04724
C→T	42.6%	D378D (GAC→GAT)	unknown →	Outer membrane porin KPN_04057/KPN_04724
T→C	41.1%	Y380H (TAC→CAC)	unknown →	Outer membrane porin KPN_04057/KPN_04724
A→C	44.1%	I410I (ATA→ATC)	unknown →	Outer membrane porin KPN_04057/KPN_04724
G→A	40.8%	Q430Q (CAG→CAA)	unknown →	Outer membrane porin KPN_04057/KPN_04724
C→T	39.3%	D432D (GAC→GAT)	unknown →	Outer membrane porin KPN_04057/KPN_04724
T→C	40.4%	H435H (CAT→CAC)	unknown →	Outer membrane porin KPN_04057/KPN_04724
T→A	38.5%	V439V (GTT→GTA)	unknown →	Outer membrane porin KPN_04057/KPN_04724
G→C	21.1%	M230I (ATG→ATC)	unknown →	Mobile element protein
C→T	100%	R112W (CGG→TGG)	unknown →	Mobile element protein
A→C	100%	M125L (ATG→CTG)	unknown →	Mobile element protein
C→T	13.3%	R139H (CGC→CAC)	unknown ←	LysR family transcriptional regulator near succinyl‑CoA:3‑ketoacid‑coenzyme A transferase
T→G	31.3%	F45L (TTT→TTG)	unknown →	hypothetical protein
A→G	31.1%	*46W (TAG→TGG)	unknown →	hypothetical protein
T→G	30.3%	intergenic (+63/+118)	unknown → / ← unknown	hypothetical protein/tRNA‑Phe‑GAA
G→A	100%	L172L (CTG→TTG)	unknown ←	PTS system, N‑acetylglucosamine‑specific IIC component / PTS system, N‑acetylglucosamine‑specific IIB component (EC 2.7.1.193) / PTS system, N‑acetylglucosamine‑specific IIA component (EC 2.7.1.193)
A→T	100%	N33Y (AAC→TAC)	unknown →	Fructokinase (EC 2.7.1.4)
A→C	100%	F503V (TTT→GTT)	unknown ←	Transcriptional activator of cad operon
T→G	35.0%	intergenic (+152/–)	unknown → / –	Predicted transcriptional regulator of the myo‑inositol catabolic operon/–
G→A	42.0%	intergenic (+160/–)	unknown → / –	Predicted transcriptional regulator of the myo‑inositol catabolic operon/–
A→C	38.4%	intergenic (+161/–)	unknown → / –	Predicted transcriptional regulator of the myo‑inositol catabolic operon/–
A→C	18.5%	intergenic (+173/–)	unknown → / –	Predicted transcriptional regulator of the myo‑inositol catabolic operon/–
Δ1 bp	38.2%	intergenic (+191/–)	unknown → / –	Predicted transcriptional regulator of the myo‑inositol catabolic operon/–
A→T	34.4%	intergenic (+195/–)	unknown → / –	Predicted transcriptional regulator of the myo‑inositol catabolic operon/–
Δ1 bp	37.1%	intergenic (+198/–)	unknown → / –	Predicted transcriptional regulator of the myo‑inositol catabolic operon/–
C→T	42.7%	intergenic (+217/–)	unknown → / –	Predicted transcriptional regulator of the myo‑inositol catabolic operon/–
G→A	25.0%	intergenic (+218/–)	unknown → / –	Predicted transcriptional regulator of the myo‑inositol catabolic operon/–
A→G	70.3%	intergenic (+219/–)	unknown → / –	Predicted transcriptional regulator of the myo‑inositol catabolic operon/–
A→C	51.3%	intergenic (+227/–)	unknown → / –	Predicted transcriptional regulator of the myo‑inositol catabolic operon/–
G→A	46.7%	intergenic (+234/–)	unknown → / –	Predicted transcriptional regulator of the myo‑inositol catabolic operon/–
C→T	65.0%	intergenic (+237/–)	unknown → / –	Predicted transcriptional regulator of the myo‑inositol catabolic operon/–
C→G	21.7%	intergenic (+241/–)	unknown → / –	Predicted transcriptional regulator of the myo‑inositol catabolic operon/–
T→G	74.1%	intergenic (+279/–)	unknown → / –	Predicted transcriptional regulator of the myo‑inositol catabolic operon/–
G→T	25.0%	intergenic (+297/–)	unknown → / –	Predicted transcriptional regulator of the myo‑inositol catabolic operon/–
T→A	52.3%	intergenic (+333/–)	unknown → / –	Predicted transcriptional regulator of the myo‑inositol catabolic operon/–
T→G	75.9%	intergenic (+384/–)	unknown → / –	Predicted transcriptional regulator of the myo‑inositol catabolic operon/–
G→A	40.6%	intergenic (+388/–)	unknown → / –	Predicted transcriptional regulator of the myo‑inositol catabolic operon/–
T→A	100%	intergenic (‑5/+415)	unknown ← / ← unknown	Aminoglycoside 3''‑nucleotidyltransferase (EC 2.7.7.‑) => ANT(3'')‑Ia (AadA family)/Dihydrofolate reductase (EC 1.5.1.3)
Δ904 bp	100%		unknown	unknown
C→T	29.4%	S30S (AGC→AGT)	unknown →	Integron integrase IntI1
C→G	30.0%	P32R (CCA→CGA)	unknown →	Integron integrase IntI1
G→C	100%	A755A (GCG→GCC)	unknown →	Mobile element protein
G→C	100%	R818R (CGG→CGC)	unknown →	Mobile element protein
C→G	100%	T821S (ACC→AGC)	unknown →	Mobile element protein
G→C	100%	T827T (ACG→ACC)	unknown →	Mobile element protein
G→C	100%	V828V (GTG→GTC)	unknown →	Mobile element protein
G→C	100%	T829T (ACG→ACC)	unknown →	Mobile element protein
2 bp→GC	100%	coding (2502‑2503/2967 nt)	unknown →	Mobile element protein
G→C	100%	R835R (AGG→CGC)	unknown →	Mobile element protein
A→G	100%	K836K (AAA→AAG)	unknown →	Mobile element protein
2 bp→AC	100%	coding (2535‑2536/2967 nt)	unknown →	Mobile element protein
C→G	100%	V848V (GTC→GTG)	unknown →	Mobile element protein
G→C	100%	A849A (GCG→GCC)	unknown →	Mobile element protein
T→C	100%	L853L (TTG→CTG)	unknown →	Mobile element protein
C→G	100%	R855R (CGC→CGG)	unknown →	Mobile element protein
C→G	100%	L863L (CTC→CTG)	unknown →	Mobile element protein
C→T	100%	S868S (AGC→AGT)	unknown →	Mobile element protein
C→T	100%	V869V (GTC→GTT)	unknown →	Mobile element protein
G→A	100%	E870E (GAG→GAA)	unknown →	Mobile element protein
A→G	100%	L871L (CTA→CTG)	unknown →	Mobile element protein
G→C	100%	G878G (GGG→GGC)	unknown →	Mobile element protein
G→A	100%	K881K (AAG→AAA)	unknown →	Mobile element protein
C→T	100%	G882G (GGC→GGT)	unknown →	Mobile element protein
2 bp→CT	100%	coding (2658‑2659/2967 nt)	unknown →	Mobile element protein
C→A	100%	R890R (CGT→AGG)	unknown →	Mobile element protein
T→G	100%	R890R (CGT→AGG)	unknown →	Mobile element protein
C→G	100%	A891A (GCC→GCG)	unknown →	Mobile element protein
T→G	100%	G898G (GGT→GGG)	unknown →	Mobile element protein
C→A	100%	R901R (CGT→AGG)	unknown →	Mobile element protein
T→G	100%	R901R (CGT→AGG)	unknown →	Mobile element protein
C→T	100%	D902D (GAC→GAT)	unknown →	Mobile element protein
C→G	100%	R903R (CGC→CGG)	unknown →	Mobile element protein
T→C	100%	S904S (AGT→AGC)	unknown →	Mobile element protein
C→T	100%	A921A (GCC→GCT)	unknown →	Mobile element protein
C→T	100%	G63G (GGC→GGT)	unknown →	IS1 protein InsA
C→A	100%	F81L (TTC→TTA)	unknown →	IS1 protein InsA
C→T	100%	R82R (CGC→CGT)	unknown →	IS1 protein InsA
T→C	100%	H83H (CAT→CAC)	unknown →	IS1 protein InsA
A→C	100%	G6G (GGA→GGC)	unknown →	IS1 protein InsB
C→T	100%	Y7Y (TAC→TAT)	unknown →	IS1 protein InsB
Δ2 bp	100%	coding (84‑85/378 nt)	unknown →	IS1 protein InsB
G→C	100%	A39P (GCG→CCG)	unknown →	IS1 protein InsB
C→T	100%	L44F (CTT→TTT)	unknown →	IS1 protein InsB
G→A	39.4%	G76G (GGC→GGT)	unknown ←	Class A beta‑lactamase (EC 3.5.2.6) => TEM family
C→T	21.7%	A9T (GCC→ACC)	unknown ←	Class A beta‑lactamase (EC 3.5.2.6) => TEM family
G→A	24.3%	F6F (TTC→TTT)	unknown ←	Class A beta‑lactamase (EC 3.5.2.6) => TEM family
T→C	22.7%	intergenic (‑34/+149)	unknown ← / ← unknown	Class A beta‑lactamase (EC 3.5.2.6) => TEM family/Mobile element protein
A→T	35.7%	intergenic (‑109/+74)	unknown ← / ← unknown	Class A beta‑lactamase (EC 3.5.2.6) => TEM family/Mobile element protein
C→T	23.3%	E124E (GAG→GAA)	unknown ←	Mobile element protein
G→A	37.5%	D94D (GAC→GAT)	unknown ←	Mobile element protein
A→G	37.8%	F92F (TTT→TTC)	unknown ←	Mobile element protein
A→G	37.3%	V90V (GTT→GTC)	unknown ←	Mobile element protein
C→T	37.3%	A89A (GCG→GCA)	unknown ←	Mobile element protein
T→C	32.8%	V88V (GTA→GTG)	unknown ←	Mobile element protein
A→G	34.5%	G87G (GGT→GGC)	unknown ←	Mobile element protein
A→G	34.8%	D84D (GAT→GAC)	unknown ←	Mobile element protein
C→T	36.1%	E82E (GAG→GAA)	unknown ←	Mobile element protein
T→C	36.8%	K81K (AAA→AAG)	unknown ←	Mobile element protein
G→A	32.7%	D75D (GAC→GAT)	unknown ←	Mobile element protein
G→A	31.0%	T73T (ACC→ACT)	unknown ←	Mobile element protein
C→A	30.4%	V63V (GTG→GTT)	unknown ←	Mobile element protein
A→G	33.4%	D44D (GAT→GAC)	unknown ←	Mobile element protein
G→A	34.1%	D36D (GAC→GAT)	unknown ←	Mobile element protein
G→T	31.1%	I33I (ATC→ATA)	unknown ←	Mobile element protein
G→A	31.7%	R32R (CGC→CGT)	unknown ←	Mobile element protein
A→T	32.5%	A30A (GCT→GCA)	unknown ←	Mobile element protein
T→C	30.9%	V28V (GTA→GTG)	unknown ←	Mobile element protein
C→A	32.5%	G27G (GGG→GGT)	unknown ←	Mobile element protein
A→G	32.5%	D25D (GAT→GAC)	unknown ←	Mobile element protein
C→T	32.5%	A22A (GCG→GCA)	unknown ←	Mobile element protein
T→C	30.5%	I20V (ATC→GTC)	unknown ←	Mobile element protein
T→G	27.0%	I18L (ATT→CTT)	unknown ←	Mobile element protein
G→A	24.3%	L16L (CTC→CTT)	unknown ←	Mobile element protein
G→A	25.0%	S15S (TCC→TCT)	unknown ←	Mobile element protein
G→A	22.3%	S12S (AGC→AGT)	unknown ←	Mobile element protein
C→A	15.8%	A7A (GCG→GCT)	unknown ←	Mobile element protein
A→G	15.4%	Y6Y (TAT→TAC)	unknown ←	Mobile element protein
T→G	13.9%	I3L (ATT→CTT)	unknown ←	Mobile element protein
T→C	100%	intergenic (‑109/‑53)	unknown ← / → unknown	Mobile element protein/Mobile element protein
A→T	100%	intergenic (‑116/‑46)	unknown ← / → unknown	Mobile element protein/Mobile element protein
C→G	100%	intergenic (‑124/‑38)	unknown ← / → unknown	Mobile element protein/Mobile element protein
4 bp→AAAA	100%	intergenic (‑126/‑33)	unknown ← / → unknown	Mobile element protein/Mobile element protein
1 bp→CT	100%	intergenic (‑135/‑27)	unknown ← / → unknown	Mobile element protein/Mobile element protein
A→T	100%	intergenic (‑139/‑23)	unknown ← / → unknown	Mobile element protein/Mobile element protein
+C	100%	intergenic (‑140/‑22)	unknown ← / → unknown	Mobile element protein/Mobile element protein
T→C	100%	D4D (GAT→GAC)	unknown →	Mobile element protein
T→C	100%	L6L (TTG→CTG)	unknown →	Mobile element protein
2 bp→AC	100%	coding (31‑32/3006 nt)	unknown →	Mobile element protein
G→A	100%	E12E (GAG→GAA)	unknown →	Mobile element protein
T→C	100%	S13S (AGT→AGC)	unknown →	Mobile element protein
G→A	100%	R16R (AGG→AGA)	unknown →	Mobile element protein
T→C	100%	T18T (ACT→ACC)	unknown →	Mobile element protein
C→T	100%	G19G (GGC→GGT)	unknown →	Mobile element protein
C→G	100%	P21P (CCC→CCG)	unknown →	Mobile element protein
C→T	100%	D146D (GAC→GAT)	unknown →	Mobile element protein
C→T	100%	T163T (ACC→ACT)	unknown →	Mobile element protein
A→G	100%	K216K (AAA→AAG)	unknown →	Mobile element protein
C→T	22.6%	L297L (CTG→TTG)	unknown →	Mobile element protein
T→C	41.9%	L340L (TTG→CTG)	unknown →	Mobile element protein
T→A	25.6%	P359P (CCT→CCA)	unknown →	Mobile element protein
C→A	38.5%	D383E (GAC→GAA)	unknown →	Mobile element protein
C→T	47.8%	I439I (ATC→ATT)	unknown →	Mobile element protein
A→G	46.5%	Q442R (CAG→CGG)	unknown →	Mobile element protein
A→C	41.5%	R457R (CGA→CGC)	unknown →	Mobile element protein
A→G	39.7%	R473R (AGA→AGG)	unknown →	Mobile element protein
T→C	50.0%	N501N (AAT→AAC)	unknown →	Mobile element protein
C→T	56.0%	G523G (GGC→GGT)	unknown →	Mobile element protein
G→T	58.0%	G538C (GGC→TGC)	unknown →	Mobile element protein
G→A	50.0%	L578L (CTG→CTA)	unknown →	Mobile element protein
C→T	60.8%	A604A (GCC→GCT)	unknown →	Mobile element protein
C→T	64.0%	G746G (GGC→GGT)	unknown →	Mobile element protein
G→A	61.6%	T763T (ACG→ACA)	unknown →	Mobile element protein
T→A	61.7%	D768E (GAT→GAA)	unknown →	Mobile element protein
A→T	36.4%	A829A (GCA→GCT)	unknown →	Mobile element protein
C→T	36.9%	A839V (GCC→GTC) ‡	unknown →	Mobile element protein
C→T	39.0%	A839A (GCC→GCT) ‡	unknown →	Mobile element protein
C→T	30.2%	P852P (CCC→CCT)	unknown →	Mobile element protein
C→T	33.3%	S893S (AGC→AGT)	unknown →	Mobile element protein
T→C	31.6%	R894R (CGT→CGC)	unknown →	Mobile element protein
A→C	32.5%	A896A (GCA→GCC)	unknown →	Mobile element protein
G→A	29.2%	Q920Q (CAG→CAA)	unknown →	Mobile element protein
T→C	29.2%	L921L (TTG→CTG)	unknown →	Mobile element protein
A→C	28.6%	G922G (GGA→GGC)	unknown →	Mobile element protein
G→A	28.6%	A923T (GCT→ACT) ‡	unknown →	Mobile element protein
T→A	28.6%	A923A (GCT→GCA) ‡	unknown →	Mobile element protein
T→C	29.1%	A942A (GCT→GCC)	unknown →	Mobile element protein
T→A	40.7%	G986G (GGT→GGA)	unknown →	Mobile element protein
Δ1 bp	100%	intergenic (–/+38)	– / ← unknown	–/GGDEF domain protein
T→C	100%	K291E (AAA→GAA)	unknown ←	GGDEF domain protein
C→T	100%	V134I (GTA→ATA)	unknown ←	GGDEF domain protein
C→G	100%	R41P (CGT→CCT)	unknown ←	hypothetical protein
C→T	100%	C37Y (TGC→TAC)	unknown ←	hypothetical protein
T→C	100%	L7L (TTG→CTG)	unknown →	Resolvase
T→C	100%	S15S (TCT→TCC)	unknown →	Resolvase
T→G	100%	P94P (CCT→CCG)	unknown →	Resolvase
C→A	100%	R97R (CGG→AGG)	unknown →	Resolvase
A→G	100%	E101E (GAA→GAG)	unknown →	Resolvase
G→C	100%	R104R (CGG→CGC)	unknown →	Resolvase
A→G	100%	A105A (GCA→GCG)	unknown →	Resolvase
T→G	100%	R106R (CGT→CGG)	unknown →	Resolvase
T→C	100%	R107R (CGT→CGC)	unknown →	Resolvase
C→G	100%	G108G (GGC→GGG)	unknown →	Resolvase
G→A	100%	P110P (CCG→CCA)	unknown →	Resolvase
T→A	100%	R116R (CGT→CGA)	unknown →	Resolvase
A→G	100%	V118V (GTA→GTG)	unknown →	Resolvase
G→A	100%	E130E (GAG→GAA)	unknown →	Resolvase
G→C	100%	V134V (GTG→GTC)	unknown →	Resolvase
G→T	100%	R141R (CGG→CGT)	unknown →	Resolvase
T→C	100%	D231D (GAT→GAC)	unknown →	Resolvase
A→C	100%	R233R (CGA→CGC)	unknown →	Resolvase
A→G	100%	intergenic (+6/+711)	unknown → / ← unknown	Resolvase/DNA replication protein
3 bp→ACG	100%	intergenic (+8/+707)	unknown → / ← unknown	Resolvase/DNA replication protein
A→C	100%	intergenic (+59/+658)	unknown → / ← unknown	Resolvase/DNA replication protein
G→T	100%	intergenic (+93/+624)	unknown → / ← unknown	Resolvase/DNA replication protein
A→G	100%	intergenic (+119/+598)	unknown → / ← unknown	Resolvase/DNA replication protein
T→A	100%	intergenic (+168/+549)	unknown → / ← unknown	Resolvase/DNA replication protein
A→T	100%	intergenic (+193/+524)	unknown → / ← unknown	Resolvase/DNA replication protein
T→G	100%	intergenic (+211/+506)	unknown → / ← unknown	Resolvase/DNA replication protein
+A	100%	intergenic (+218/+499)	unknown → / ← unknown	Resolvase/DNA replication protein
G→A	100%	intergenic (+226/+491)	unknown → / ← unknown	Resolvase/DNA replication protein
A→G	100%	intergenic (+236/+481)	unknown → / ← unknown	Resolvase/DNA replication protein
C→T	100%	intergenic (+252/+465)	unknown → / ← unknown	Resolvase/DNA replication protein
A→C	100%	intergenic (+257/+460)	unknown → / ← unknown	Resolvase/DNA replication protein
C→G	100%	intergenic (+265/+452)	unknown → / ← unknown	Resolvase/DNA replication protein
A→C	100%	intergenic (+279/+438)	unknown → / ← unknown	Resolvase/DNA replication protein
2 bp→TT	100%	intergenic (+283/+433)	unknown → / ← unknown	Resolvase/DNA replication protein
A→G	100%	intergenic (+311/+406)	unknown → / ← unknown	Resolvase/DNA replication protein
T→C	100%	intergenic (+326/+391)	unknown → / ← unknown	Resolvase/DNA replication protein
G→A	100%	intergenic (+351/+366)	unknown → / ← unknown	Resolvase/DNA replication protein
C→T	100%	intergenic (+382/+335)	unknown → / ← unknown	Resolvase/DNA replication protein
G→A	100%	intergenic (+409/+308)	unknown → / ← unknown	Resolvase/DNA replication protein
C→T	100%	intergenic (+434/+283)	unknown → / ← unknown	Resolvase/DNA replication protein
T→C	100%	intergenic (+446/+271)	unknown → / ← unknown	Resolvase/DNA replication protein
G→A	100%	intergenic (+504/+213)	unknown → / ← unknown	Resolvase/DNA replication protein
G→A	100%	intergenic (+508/+209)	unknown → / ← unknown	Resolvase/DNA replication protein
T→G	100%	intergenic (+511/+206)	unknown → / ← unknown	Resolvase/DNA replication protein
T→A	100%	intergenic (+525/+192)	unknown → / ← unknown	Resolvase/DNA replication protein
A→G	100%	intergenic (+533/+184)	unknown → / ← unknown	Resolvase/DNA replication protein
T→A	100%	intergenic (+536/+181)	unknown → / ← unknown	Resolvase/DNA replication protein
C→A	100%	intergenic (+570/+147)	unknown → / ← unknown	Resolvase/DNA replication protein
C→G	100%	intergenic (+576/+141)	unknown → / ← unknown	Resolvase/DNA replication protein
G→C	100%	intergenic (+617/+100)	unknown → / ← unknown	Resolvase/DNA replication protein
A→C	100%	A318A (GCT→GCG)	unknown ←	DNA replication protein
G→T	100%	A298E (GCG→GAG)	unknown ←	DNA replication protein
T→A	100%	K297N (AAA→AAT)	unknown ←	DNA replication protein
A→G	100%	G290G (GGT→GGC)	unknown ←	DNA replication protein
G→C	100%	D237E (GAC→GAG)	unknown ←	DNA replication protein
T→G	100%	I181I (ATA→ATC)	unknown ←	DNA replication protein
G→T	100%	T175N (ACC→AAC)	unknown ←	DNA replication protein
G→A	100%	L153L (CTG→TTG)	unknown ←	DNA replication protein
A→G	100%	L148L (CTT→CTC)	unknown ←	DNA replication protein
T→C	100%	N129D (AAC→GAC)	unknown ←	DNA replication protein
A→G	100%	S72S (TCT→TCC)	unknown ←	DNA replication protein
A→T	100%	intergenic (‑71/‑681)	unknown ← / → unknown	DNA replication protein/Chromosome (plasmid) partitioning protein ParA
T→A	100%	intergenic (‑246/‑506)	unknown ← / → unknown	DNA replication protein/Chromosome (plasmid) partitioning protein ParA
T→C	100%	intergenic (‑255/‑497)	unknown ← / → unknown	DNA replication protein/Chromosome (plasmid) partitioning protein ParA
C→T	100%	intergenic (‑279/‑473)	unknown ← / → unknown	DNA replication protein/Chromosome (plasmid) partitioning protein ParA
G→A	100%	intergenic (‑285/‑467)	unknown ← / → unknown	DNA replication protein/Chromosome (plasmid) partitioning protein ParA
A→G	100%	intergenic (‑405/‑347)	unknown ← / → unknown	DNA replication protein/Chromosome (plasmid) partitioning protein ParA
A→G	100%	intergenic (‑407/‑345)	unknown ← / → unknown	DNA replication protein/Chromosome (plasmid) partitioning protein ParA
T→C	100%	intergenic (‑413/‑339)	unknown ← / → unknown	DNA replication protein/Chromosome (plasmid) partitioning protein ParA
G→A	100%	intergenic (‑419/‑333)	unknown ← / → unknown	DNA replication protein/Chromosome (plasmid) partitioning protein ParA
C→T	100%	intergenic (‑423/‑329)	unknown ← / → unknown	DNA replication protein/Chromosome (plasmid) partitioning protein ParA
T→C	100%	intergenic (‑441/‑311)	unknown ← / → unknown	DNA replication protein/Chromosome (plasmid) partitioning protein ParA
G→T	100%	intergenic (‑468/‑284)	unknown ← / → unknown	DNA replication protein/Chromosome (plasmid) partitioning protein ParA
C→A	100%	intergenic (‑473/‑279)	unknown ← / → unknown	DNA replication protein/Chromosome (plasmid) partitioning protein ParA
A→T	100%	intergenic (‑484/‑268)	unknown ← / → unknown	DNA replication protein/Chromosome (plasmid) partitioning protein ParA
G→A	100%	intergenic (‑593/‑159)	unknown ← / → unknown	DNA replication protein/Chromosome (plasmid) partitioning protein ParA
C→A	100%	intergenic (‑616/‑136)	unknown ← / → unknown	DNA replication protein/Chromosome (plasmid) partitioning protein ParA
G→T	100%	intergenic (‑626/‑126)	unknown ← / → unknown	DNA replication protein/Chromosome (plasmid) partitioning protein ParA
T→A	100%	intergenic (‑733/‑19)	unknown ← / → unknown	DNA replication protein/Chromosome (plasmid) partitioning protein ParA
T→G	100%	P66P (CCT→CCG)	unknown →	Chromosome (plasmid) partitioning protein ParA
A→G	100%	G74G (GGA→GGG)	unknown →	Chromosome (plasmid) partitioning protein ParA
C→A	100%	S122S (TCC→TCA)	unknown →	Chromosome (plasmid) partitioning protein ParA
T→A	100%	V123V (GTT→GTA)	unknown →	Chromosome (plasmid) partitioning protein ParA
T→C	100%	S124S (TCT→TCC)	unknown →	Chromosome (plasmid) partitioning protein ParA
C→T	100%	D130D (GAC→GAT)	unknown →	Chromosome (plasmid) partitioning protein ParA
G→T	100%	L131L (CTG→CTT)	unknown →	Chromosome (plasmid) partitioning protein ParA
C→T	100%	A132A (GCC→GCT)	unknown →	Chromosome (plasmid) partitioning protein ParA
T→C	100%	L136L (TTA→CTC)	unknown →	Chromosome (plasmid) partitioning protein ParA
A→C	100%	L136L (TTA→CTC)	unknown →	Chromosome (plasmid) partitioning protein ParA
C→T	100%	R137R (CGC→CGT)	unknown →	Chromosome (plasmid) partitioning protein ParA
C→T	100%	V141V (GTC→GTT)	unknown →	Chromosome (plasmid) partitioning protein ParA
G→A	100%	E142E (GAG→GAA)	unknown →	Chromosome (plasmid) partitioning protein ParA
T→C	100%	G143G (GGT→GGC)	unknown →	Chromosome (plasmid) partitioning protein ParA
T→C	100%	D145D (GAT→GAC)	unknown →	Chromosome (plasmid) partitioning protein ParA
T→A	100%	P146P (CCT→CCA)	unknown →	Chromosome (plasmid) partitioning protein ParA
C→A	100%	G148G (GGC→GGA)	unknown →	Chromosome (plasmid) partitioning protein ParA
A→T	100%	T149T (ACA→ACT)	unknown →	Chromosome (plasmid) partitioning protein ParA
C→T	100%	A150A (GCC→GCT)	unknown →	Chromosome (plasmid) partitioning protein ParA
G→T	100%	S151S (TCG→TCT)	unknown →	Chromosome (plasmid) partitioning protein ParA
A→T	100%	I162I (ATA→ATT)	unknown →	Chromosome (plasmid) partitioning protein ParA
C→T	100%	H163H (CAC→CAT)	unknown →	Chromosome (plasmid) partitioning protein ParA
G→T	100%	A164A (GCG→GCT)	unknown →	Chromosome (plasmid) partitioning protein ParA
A→G	100%	E165E (GAA→GAG)	unknown →	Chromosome (plasmid) partitioning protein ParA
T→C	100%	D166D (GAT→GAC)	unknown →	Chromosome (plasmid) partitioning protein ParA
T→G	100%	G174G (GGT→GGG)	unknown →	Chromosome (plasmid) partitioning protein ParA
T→C	100%	D178D (GAT→GAC)	unknown →	Chromosome (plasmid) partitioning protein ParA
T→C	100%	S180S (AGT→AGC)	unknown →	Chromosome (plasmid) partitioning protein ParA
T→C	100%	Y181Y (TAT→TAC)	unknown →	Chromosome (plasmid) partitioning protein ParA
G→T	100%	A182A (GCG→GCT)	unknown →	Chromosome (plasmid) partitioning protein ParA
A→G	100%	K184K (AAA→AAG)	unknown →	Chromosome (plasmid) partitioning protein ParA
A→C	100%	P185P (CCA→CCC)	unknown →	Chromosome (plasmid) partitioning protein ParA
T→C	100%	I194I (ATT→ATC)	unknown →	Chromosome (plasmid) partitioning protein ParA
C→T	100%	C197C (TGC→TGT)	unknown →	Chromosome (plasmid) partitioning protein ParA
T→C	100%	H201H (CAT→CAC)	unknown →	Chromosome (plasmid) partitioning protein ParA
T→C	100%	T205T (ACT→ACC)	unknown →	Chromosome (plasmid) partitioning protein ParA
A→G	100%	E206E (GAA→GAG)	unknown →	Chromosome (plasmid) partitioning protein ParA
C→G	100%	G209G (GGC→GGG)	unknown →	Chromosome (plasmid) partitioning protein ParA
T→C	100%	D212D (GAT→GAC)	unknown →	Chromosome (plasmid) partitioning protein ParA
A→C	100%	G214G (GGA→GGC)	unknown →	Chromosome (plasmid) partitioning protein ParA
C→T	100%	L216L (CTG→TTA)	unknown →	Chromosome (plasmid) partitioning protein ParA
G→A	100%	L216L (CTG→TTA)	unknown →	Chromosome (plasmid) partitioning protein ParA
2 bp→TG	100%	coding (651‑652/1167 nt)	unknown →	Chromosome (plasmid) partitioning protein ParA
C→T	100%	T218A (ACC→GCT)	unknown →	Chromosome (plasmid) partitioning protein ParA
T→C	100%	H221H (CAT→CAC)	unknown →	Chromosome (plasmid) partitioning protein ParA
C→T	100%	R225R (CGC→CGT)	unknown →	Chromosome (plasmid) partitioning protein ParA
T→G	100%	L226L (CTT→CTG)	unknown →	Chromosome (plasmid) partitioning protein ParA
T→C	100%	A227A (GCT→GCC)	unknown →	Chromosome (plasmid) partitioning protein ParA
T→C	100%	I248I (ATT→ATC)	unknown →	Chromosome (plasmid) partitioning protein ParA
C→A	100%	I251I (ATC→ATA)	unknown →	Chromosome (plasmid) partitioning protein ParA
G→A	100%	V259V (GTG→GTA)	unknown →	Chromosome (plasmid) partitioning protein ParA
T→C	100%	V262V (GTT→GTC)	unknown →	Chromosome (plasmid) partitioning protein ParA
C→T	100%	P263P (CCC→CCT)	unknown →	Chromosome (plasmid) partitioning protein ParA
C→T	100%	T264T (ACC→ACT)	unknown →	Chromosome (plasmid) partitioning protein ParA
G→T	100%	L268L (CTG→CTT)	unknown →	Chromosome (plasmid) partitioning protein ParA
T→C	100%	D270D (GAT→GAC)	unknown →	Chromosome (plasmid) partitioning protein ParA
T→C	100%	T272T (ACT→ACC)	unknown →	Chromosome (plasmid) partitioning protein ParA
T→C	100%	S273S (TCT→TCC)	unknown →	Chromosome (plasmid) partitioning protein ParA
T→G	100%	L281L (CTT→CTG)	unknown →	Chromosome (plasmid) partitioning protein ParA
T→C	100%	D283D (GAT→GAC)	unknown →	Chromosome (plasmid) partitioning protein ParA
C→T	100%	L285L (CTC→CTT)	unknown →	Chromosome (plasmid) partitioning protein ParA
G→A	100%	R286K (AGG→AAG)	unknown →	Chromosome (plasmid) partitioning protein ParA
T→C	100%	N287N (AAT→AAC)	unknown →	Chromosome (plasmid) partitioning protein ParA
G→A	100%	P295P (CCG→CCA)	unknown →	Chromosome (plasmid) partitioning protein ParA
C→G	100%	L300L (CTC→CTG)	unknown →	Chromosome (plasmid) partitioning protein ParA
C→T	100%	T302T (ACC→ACT)	unknown →	Chromosome (plasmid) partitioning protein ParA
C→T	100%	N307N (AAC→AAT)	unknown →	Chromosome (plasmid) partitioning protein ParA
T→C	100%	N308N (AAT→AAC)	unknown →	Chromosome (plasmid) partitioning protein ParA
T→C	100%	G309G (GGT→GGC)	unknown →	Chromosome (plasmid) partitioning protein ParA
A→C	100%	S312S (TCA→TCC)	unknown →	Chromosome (plasmid) partitioning protein ParA
C→G	100%	R320R (CGC→CGG)	unknown →	Chromosome (plasmid) partitioning protein ParA
A→C	100%	A322A (GCA→GCC)	unknown →	Chromosome (plasmid) partitioning protein ParA
T→C	100%	V327V (GTT→GTC)	unknown →	Chromosome (plasmid) partitioning protein ParA
G→T	100%	V331V (GTG→GTT)	unknown →	Chromosome (plasmid) partitioning protein ParA
A→G	100%	V332V (GTA→GTG)	unknown →	Chromosome (plasmid) partitioning protein ParA
T→C	100%	R333R (CGT→CGC)	unknown →	Chromosome (plasmid) partitioning protein ParA
C→G	100%	T335T (ACC→ACG)	unknown →	Chromosome (plasmid) partitioning protein ParA
T→C	100%	V338V (GTT→GTC)	unknown →	Chromosome (plasmid) partitioning protein ParA
C→T	100%	G341G (GGC→GGT)	unknown →	Chromosome (plasmid) partitioning protein ParA
C→T	100%	R344R (CGC→CGT)	unknown →	Chromosome (plasmid) partitioning protein ParA
C→T	100%	F349F (TTC→TTT)	unknown →	Chromosome (plasmid) partitioning protein ParA
G→T	100%	A352A (GCG→GCT)	unknown →	Chromosome (plasmid) partitioning protein ParA
G→A	100%	S358S (TCG→TCA)	unknown →	Chromosome (plasmid) partitioning protein ParA
C→T	100%	T359T (ACC→ACT)	unknown →	Chromosome (plasmid) partitioning protein ParA
A→C	100%	A361A (GCA→GCC)	unknown →	Chromosome (plasmid) partitioning protein ParA
A→T	100%	R363R (CGA→CGT)	unknown →	Chromosome (plasmid) partitioning protein ParA
C→T	100%	N364N (AAC→AAT)	unknown →	Chromosome (plasmid) partitioning protein ParA
A→C	100%	A365A (GCA→GCC)	unknown →	Chromosome (plasmid) partitioning protein ParA
T→C	100%	L366L (CTT→CTC)	unknown →	Chromosome (plasmid) partitioning protein ParA
A→T	100%	S367S (TCA→TCT)	unknown →	Chromosome (plasmid) partitioning protein ParA
C→A	100%	I368I (ATC→ATA)	unknown →	Chromosome (plasmid) partitioning protein ParA
T→C	100%	C373C (TGT→TGC)	unknown →	Chromosome (plasmid) partitioning protein ParA
C→T	100%	A4A (GCC→GCT)	unknown →	Chromosome (plasmid) partitioning protein ParB
G→A	100%	R9R (AGG→AGA)	unknown →	Chromosome (plasmid) partitioning protein ParB
G→A	100%	P25P (CCG→CCA)	unknown →	Chromosome (plasmid) partitioning protein ParB
G→A	100%	A27A (GCG→GCA)	unknown →	Chromosome (plasmid) partitioning protein ParB
G→T	100%	P28P (CCG→CCT)	unknown →	Chromosome (plasmid) partitioning protein ParB
C→A	100%	R42R (CGC→CGA)	unknown →	Chromosome (plasmid) partitioning protein ParB
C→T	100%	A70A (GCC→GCT)	unknown →	Chromosome (plasmid) partitioning protein ParB
A→C	100%	G76G (GGA→GGC)	unknown →	Chromosome (plasmid) partitioning protein ParB
T→C	100%	R79R (CGT→CGC)	unknown →	Chromosome (plasmid) partitioning protein ParB
A→T	100%	I93I (ATA→ATT)	unknown →	Chromosome (plasmid) partitioning protein ParB
G→A	100%	R150R (CGG→CGA)	unknown →	Chromosome (plasmid) partitioning protein ParB
T→C	100%	I188I (ATT→ATC)	unknown →	Chromosome (plasmid) partitioning protein ParB
G→T	100%	A270S (GCA→TCT)	unknown →	Chromosome (plasmid) partitioning protein ParB
2 bp→TC	100%	coding (810‑811/972 nt)	unknown →	Chromosome (plasmid) partitioning protein ParB
A→G	100%	R272R (AGA→AGG)	unknown →	Chromosome (plasmid) partitioning protein ParB
C→T	100%	N297N (AAC→AAT)	unknown →	Chromosome (plasmid) partitioning protein ParB
A→G	100%	K300R (AAG→AGG)	unknown →	Chromosome (plasmid) partitioning protein ParB
C→T	100%	A305V (GCG→GTG)	unknown →	Chromosome (plasmid) partitioning protein ParB
A→G	100%	*324* (TAA→TGA)	unknown →	Chromosome (plasmid) partitioning protein ParB
G→A	100%	intergenic (+78/‑946)	unknown → / → unknown	Chromosome (plasmid) partitioning protein ParB/Putative transposase InsQ for insertion sequence element IS609
G→A	100%	intergenic (+92/‑932)	unknown → / → unknown	Chromosome (plasmid) partitioning protein ParB/Putative transposase InsQ for insertion sequence element IS609
G→T	100%	intergenic (+130/‑894)	unknown → / → unknown	Chromosome (plasmid) partitioning protein ParB/Putative transposase InsQ for insertion sequence element IS609
A→G	100%	intergenic (+157/‑867)	unknown → / → unknown	Chromosome (plasmid) partitioning protein ParB/Putative transposase InsQ for insertion sequence element IS609
G→A	36.1%	intergenic (+197/‑827)	unknown → / → unknown	Chromosome (plasmid) partitioning protein ParB/Putative transposase InsQ for insertion sequence element IS609
G→T	45.9%	intergenic (+216/‑808)	unknown → / → unknown	Chromosome (plasmid) partitioning protein ParB/Putative transposase InsQ for insertion sequence element IS609
T→G	100%	intergenic (‑19/+120)	unknown ← / ← unknown	RelB/StbD replicon stabilization protein (antitoxin to RelE/StbE)/Error‑prone, lesion bypass DNA polymerase V (UmuC)
A→T	100%	intergenic (‑21/+118)	unknown ← / ← unknown	RelB/StbD replicon stabilization protein (antitoxin to RelE/StbE)/Error‑prone, lesion bypass DNA polymerase V (UmuC)
C→T	100%	intergenic (‑24/+115)	unknown ← / ← unknown	RelB/StbD replicon stabilization protein (antitoxin to RelE/StbE)/Error‑prone, lesion bypass DNA polymerase V (UmuC)
G→A	100%	intergenic (‑52/+87)	unknown ← / ← unknown	RelB/StbD replicon stabilization protein (antitoxin to RelE/StbE)/Error‑prone, lesion bypass DNA polymerase V (UmuC)
Δ1 bp	100%	intergenic (‑63/+76)	unknown ← / ← unknown	RelB/StbD replicon stabilization protein (antitoxin to RelE/StbE)/Error‑prone, lesion bypass DNA polymerase V (UmuC)
T→C	100%	intergenic (‑68/+71)	unknown ← / ← unknown	RelB/StbD replicon stabilization protein (antitoxin to RelE/StbE)/Error‑prone, lesion bypass DNA polymerase V (UmuC)
G→T	100%	intergenic (‑109/+30)	unknown ← / ← unknown	RelB/StbD replicon stabilization protein (antitoxin to RelE/StbE)/Error‑prone, lesion bypass DNA polymerase V (UmuC)
T→A	100%	A326A (GCA→GCT)	unknown ←	Error‑prone, lesion bypass DNA polymerase V (UmuC)
T→G	100%	N314H (AAC→CAC)	unknown ←	Error‑prone, lesion bypass DNA polymerase V (UmuC)
A→C	100%	S276A (TCG→GCG)	unknown ←	Error‑prone, lesion bypass DNA polymerase V (UmuC)
A→G	100%	R252R (CGT→CGC)	unknown ←	Error‑prone, lesion bypass DNA polymerase V (UmuC)
G→A	100%	P212P (CCC→CCT)	unknown ←	Error‑prone, lesion bypass DNA polymerase V (UmuC)
C→T	100%	L205L (CTG→CTA)	unknown ←	Error‑prone, lesion bypass DNA polymerase V (UmuC)
T→A	100%	E168D (GAA→GAT)	unknown ←	Error‑prone, lesion bypass DNA polymerase V (UmuC)
T→C	100%	V162V (GTA→GTG)	unknown ←	Error‑prone, lesion bypass DNA polymerase V (UmuC)
A→C	100%	S31A (TCA→GCA)	unknown ←	Error‑prone repair protein UmuD
T→C	100%	intergenic (‑9/–)	unknown ← / –	Error‑prone repair protein UmuD/–
A→G	100%	intergenic (‑20/–)	unknown ← / –	Error‑prone repair protein UmuD/–
Δ1 bp	100%	intergenic (‑56/–)	unknown ← / –	Error‑prone repair protein UmuD/–
G→A	100%	intergenic (‑59/–)	unknown ← / –	Error‑prone repair protein UmuD/–
A→G	100%	intergenic (‑108/–)	unknown ← / –	Error‑prone repair protein UmuD/–
C→T	100%	intergenic (‑129/–)	unknown ← / –	Error‑prone repair protein UmuD/–
G→A	16.7%	A27V (GCC→GTC)	unknown ←	hypothetical protein
A→G	63.6%	S66P (TCC→CCC)	unknown ←	IS1 protein InsB
T→C	44.7%	S46G (AGC→GGC)	unknown ←	IS1 protein InsB
G→A	49.4%	P242P (CCG→CCA)	unknown →	hypothetical protein
C→T	43.8%	D250D (GAC→GAT)	unknown →	hypothetical protein
A→C	47.4%	S251S (TCA→TCC)	unknown →	hypothetical protein
G→A	47.5%	T256T (ACG→ACA)	unknown →	hypothetical protein
T→G	43.3%	T260T (ACT→ACG)	unknown →	hypothetical protein
C→G	41.7%	R262R (CGC→CGG)	unknown →	hypothetical protein
C→T	36.4%	D263D (GAC→GAT)	unknown →	hypothetical protein
C→A	36.4%	V265V (GTC→GTA)	unknown →	hypothetical protein
C→T	38.5%	G266G (GGC→GGT)	unknown →	hypothetical protein
T→C	37.1%	I269T (ATC→ACC)	unknown →	hypothetical protein
C→G	33.8%	A270G (GCC→GGC)	unknown →	hypothetical protein
A→C	31.6%	R272R (AGG→CGG) ‡	unknown →	hypothetical protein
G→C	32.1%	R272S (AGG→AGC) ‡	unknown →	hypothetical protein
T→C	31.5%	N276N (AAT→AAC)	unknown →	hypothetical protein
T→C	100%	Y32Y (TAT→TAC)	unknown →	FIG00732883: hypothetical protein
A→T	100%	Y49F (TAT→TTT)	unknown →	FIG00732883: hypothetical protein
C→T	100%	S50L (TCA→TTA)	unknown →	FIG00732883: hypothetical protein
A→C	100%	K89T (AAG→ACG)	unknown →	FIG00732883: hypothetical protein
T→A	100%	L147Q (CTG→CAG)	unknown →	FIG00732883: hypothetical protein
T→G	100%	intergenic (+335/‑186)	unknown → / → unknown	FIG00732883: hypothetical protein/hypothetical protein
Δ1 bp	100%	intergenic (+373/‑148)	unknown → / → unknown	FIG00732883: hypothetical protein/hypothetical protein
T→A	100%	intergenic (+37/‑200)	unknown → / → unknown	hypothetical protein/DNA polymerase III theta subunit (EC 2.7.7.7)
T→C	100%	intergenic (+73/‑164)	unknown → / → unknown	hypothetical protein/DNA polymerase III theta subunit (EC 2.7.7.7)
G→A	100%	intergenic (+120/‑117)	unknown → / → unknown	hypothetical protein/DNA polymerase III theta subunit (EC 2.7.7.7)
A→T	100%	intergenic (+229/‑8)	unknown → / → unknown	hypothetical protein/DNA polymerase III theta subunit (EC 2.7.7.7)
A→G	100%	K21R (AAG→AGG)	unknown →	DNA polymerase III theta subunit (EC 2.7.7.7)
A→C	38.2%	T14T (ACA→ACC)	unknown →	hypothetical protein
A→G	26.9%	intergenic (+20/‑606)	unknown → / → unknown	hypothetical protein/hypothetical protein
T→C	26.9%	intergenic (+21/‑605)	unknown → / → unknown	hypothetical protein/hypothetical protein
G→A	32.0%	intergenic (+59/‑567)	unknown → / → unknown	hypothetical protein/hypothetical protein
G→A	24.4%	intergenic (+102/‑524)	unknown → / → unknown	hypothetical protein/hypothetical protein
T→G	50.0%	intergenic (+268/‑358)	unknown → / → unknown	hypothetical protein/hypothetical protein
C→T	49.9%	intergenic (+269/‑357)	unknown → / → unknown	hypothetical protein/hypothetical protein
T→C	50.0%	intergenic (+271/‑355)	unknown → / → unknown	hypothetical protein/hypothetical protein
A→G	46.4%	intergenic (+613/‑13)	unknown → / → unknown	hypothetical protein/hypothetical protein
C→T	51.7%	L51F (CTT→TTT)	unknown →	hypothetical protein
A→C	47.2%	E54A (GAA→GCA)	unknown →	hypothetical protein
C→G	48.9%	L62V (CTT→GTT)	unknown →	hypothetical protein
A→C	47.6%	K63Q (AAG→CAG)	unknown →	hypothetical protein
A→G	48.9%	E68E (GAA→GAG)	unknown →	hypothetical protein
A→G	46.4%	I75V (ATA→GTA)	unknown →	hypothetical protein
C→T	49.8%	intergenic (+90/‑2)	unknown → / → unknown	hypothetical protein/hypothetical protein
G→A	36.0%	A2T (GCA→ACA)	unknown →	hypothetical plasmid protein
C→T	39.5%	N12N (AAC→AAT)	unknown →	hypothetical plasmid protein
+T	36.8%	coding (40/1356 nt)	unknown →	hypothetical plasmid protein
Δ1 bp	36.8%	coding (43/1356 nt)	unknown →	hypothetical plasmid protein
G→A	44.4%	E57K (GAA→AAA)	unknown →	hypothetical plasmid protein
T→C	45.2%	L58L (CTT→CTC)	unknown →	hypothetical plasmid protein
C→G	50.0%	S74S (TCC→TCG)	unknown →	hypothetical plasmid protein
A→G	39.5%	N147S (AAC→AGC)	unknown →	hypothetical plasmid protein
G→C	40.9%	A152A (GCG→GCC)	unknown →	hypothetical plasmid protein
C→T	39.2%	R158R (CGC→CGT)	unknown →	hypothetical plasmid protein
C→G	37.5%	A159A (GCC→GCG)	unknown →	hypothetical plasmid protein
G→A	38.7%	A173A (GCG→GCA)	unknown →	hypothetical plasmid protein
G→A	62.0%	A201T (GCC→ACC)	unknown →	hypothetical plasmid protein
A→G	61.8%	K205E (AAG→GAG)	unknown →	hypothetical plasmid protein
T→C	70.2%	D227D (GAT→GAC)	unknown →	hypothetical plasmid protein
C→T	72.2%	H230Y (CAT→TAT)	unknown →	hypothetical plasmid protein
A→G	75.9%	N280S (AAC→AGC)	unknown →	hypothetical plasmid protein
G→T	100%	V286V (GTG→GTT)	unknown →	hypothetical plasmid protein
C→T	66.6%	N303N (AAC→AAT)	unknown →	hypothetical plasmid protein
T→C	100%	S321S (AGT→AGC)	unknown →	hypothetical plasmid protein
A→G	100%	N375D (AAC→GAC)	unknown →	hypothetical plasmid protein
A→G	25.1%	*452* (TAA→TAG)	unknown →	hypothetical plasmid protein
A→G	67.5%	D4G (GAC→GGC)	unknown →	hypothetical protein
A→T	22.2%	D14V (GAC→GTC)	unknown →	hypothetical protein
A→G	25.0%	Q26R (CAG→CGG)	unknown →	hypothetical protein
C→T	74.2%	S28S (AGC→AGT)	unknown →	hypothetical protein
A→G	72.9%	Q30Q (CAA→CAG)	unknown →	hypothetical protein
C→T	27.4%	L42L (CTG→TTG) ‡	unknown →	hypothetical protein
G→A	31.8%	L42L (CTG→CTA) ‡	unknown →	hypothetical protein
T→C	56.9%	S58S (AGT→AGC)	unknown →	hypothetical protein
C→T	58.5%	V72V (GTC→GTT)	unknown →	hypothetical protein
G→T	36.8%	A92A (GCG→GCT)	unknown →	hypothetical protein
C→A	100%	T114T (ACC→ACA)	unknown →	hypothetical protein
A→C	50.0%	N123H (AAT→CAT)	unknown →	hypothetical protein
G→T	61.1%	T145T (ACG→ACT)	unknown →	hypothetical protein
C→A	59.6%	G146G (GGC→GGA)	unknown →	hypothetical protein
G→C	60.0%	G151G (GGG→GGC)	unknown →	hypothetical protein
G→A	36.8%	P169P (CCG→CCA)	unknown →	hypothetical protein
T→C	56.7%	I182I (ATT→ATC)	unknown →	hypothetical protein
C→T	17.6%	intergenic (+143/–)	unknown → / –	hypothetical protein/–
T→C	18.2%	intergenic (+146/–)	unknown → / –	hypothetical protein/–
Δ1 bp	18.7%	intergenic (‑108/–)	unknown ← / –	Single‑stranded DNA‑binding protein/–
A→T	18.8%	intergenic (‑111/–)	unknown ← / –	Single‑stranded DNA‑binding protein/–
A→T	18.7%	intergenic (‑112/–)	unknown ← / –	Single‑stranded DNA‑binding protein/–
C→A	20.7%	intergenic (‑114/–)	unknown ← / –	Single‑stranded DNA‑binding protein/–
G→C	29.0%	intergenic (‑231/–)	unknown ← / –	Single‑stranded DNA‑binding protein/–
A→C	43.2%	intergenic (‑244/–)	unknown ← / –	Single‑stranded DNA‑binding protein/–
A→G	41.2%	intergenic (‑274/–)	unknown ← / –	Single‑stranded DNA‑binding protein/–
A→G	39.2%	intergenic (‑282/–)	unknown ← / –	Single‑stranded DNA‑binding protein/–
A→G	43.0%	intergenic (‑385/–)	unknown ← / –	Single‑stranded DNA‑binding protein/–
T→C	37.1%	intergenic (‑411/–)	unknown ← / –	Single‑stranded DNA‑binding protein/–
C→T	38.5%	intergenic (‑419/–)	unknown ← / –	Single‑stranded DNA‑binding protein/–
C→T	34.5%	intergenic (‑424/–)	unknown ← / –	Single‑stranded DNA‑binding protein/–
T→C	39.1%	intergenic (‑446/–)	unknown ← / –	Single‑stranded DNA‑binding protein/–
C→T	37.2%	intergenic (‑480/–)	unknown ← / –	Single‑stranded DNA‑binding protein/–
C→A	18.6%	intergenic (–/‑75)	– / → unknown	–/SSU rRNA ## 16S rRNA, small subunit ribosomal RNA
G→A	15.5%	intergenic (–/‑25)	– / → unknown	–/SSU rRNA ## 16S rRNA, small subunit ribosomal RNA
C→T	39.9%	noncoding (184/1545 nt)	unknown →	SSU rRNA ## 16S rRNA, small subunit ribosomal RNA
A→T	12.0%	noncoding (251/1545 nt)	unknown →	SSU rRNA ## 16S rRNA, small subunit ribosomal RNA
G→T	61.3%	noncoding (458/1545 nt)	unknown →	SSU rRNA ## 16S rRNA, small subunit ribosomal RNA
G→A	66.4%	noncoding (460/1545 nt)	unknown →	SSU rRNA ## 16S rRNA, small subunit ribosomal RNA
C→T	47.8%	noncoding (474/1545 nt)	unknown →	SSU rRNA ## 16S rRNA, small subunit ribosomal RNA
A→G	48.3%	noncoding (475/1545 nt)	unknown →	SSU rRNA ## 16S rRNA, small subunit ribosomal RNA
T→G	37.6%	noncoding (476/1545 nt)	unknown →	SSU rRNA ## 16S rRNA, small subunit ribosomal RNA
C→T	16.4%	noncoding (621/1545 nt)	unknown →	SSU rRNA ## 16S rRNA, small subunit ribosomal RNA
T→A	31.6%	noncoding (1010/1545 nt)	unknown →	SSU rRNA ## 16S rRNA, small subunit ribosomal RNA
C→G	31.6%	noncoding (1011/1545 nt)	unknown →	SSU rRNA ## 16S rRNA, small subunit ribosomal RNA
G→C	33.9%	noncoding (1020/1545 nt)	unknown →	SSU rRNA ## 16S rRNA, small subunit ribosomal RNA
A→T	33.4%	noncoding (1021/1545 nt)	unknown →	SSU rRNA ## 16S rRNA, small subunit ribosomal RNA
C→T	10.8%	noncoding (1137/1545 nt)	unknown →	SSU rRNA ## 16S rRNA, small subunit ribosomal RNA
T→C	11.6%	intergenic (+19/‑65)	unknown → / → unknown	SSU rRNA ## 16S rRNA, small subunit ribosomal RNA/tRNA‑Glu‑TTC
C→T	20.3%	intergenic (+38/‑46)	unknown → / → unknown	SSU rRNA ## 16S rRNA, small subunit ribosomal RNA/tRNA‑Glu‑TTC
A→C	55.3%	intergenic (+46/‑38)	unknown → / → unknown	SSU rRNA ## 16S rRNA, small subunit ribosomal RNA/tRNA‑Glu‑TTC
C→T	52.8%	intergenic (+61/‑122)	unknown → / → unknown	tRNA‑Glu‑TTC/LSU rRNA # 23S rRNA, large subunit ribosomal RNA ‑ 3 prime truncation
A→T	37.8%	intergenic (+119/‑64)	unknown → / → unknown	tRNA‑Glu‑TTC/LSU rRNA # 23S rRNA, large subunit ribosomal RNA ‑ 3 prime truncation
T→C	18.1%	intergenic (+122/‑61)	unknown → / → unknown	tRNA‑Glu‑TTC/LSU rRNA # 23S rRNA, large subunit ribosomal RNA ‑ 3 prime truncation
A→T	28.8%	intergenic (+123/‑60)	unknown → / → unknown	tRNA‑Glu‑TTC/LSU rRNA # 23S rRNA, large subunit ribosomal RNA ‑ 3 prime truncation
T→A	31.0%	intergenic (+125/‑58)	unknown → / → unknown	tRNA‑Glu‑TTC/LSU rRNA # 23S rRNA, large subunit ribosomal RNA ‑ 3 prime truncation
+G	9.6%	intergenic (+152/‑31)	unknown → / → unknown	tRNA‑Glu‑TTC/LSU rRNA # 23S rRNA, large subunit ribosomal RNA ‑ 3 prime truncation
+C	8.6%	intergenic (+153/‑30)	unknown → / → unknown	tRNA‑Glu‑TTC/LSU rRNA # 23S rRNA, large subunit ribosomal RNA ‑ 3 prime truncation
T→C	8.4%	intergenic (+155/‑28)	unknown → / → unknown	tRNA‑Glu‑TTC/LSU rRNA # 23S rRNA, large subunit ribosomal RNA ‑ 3 prime truncation
C→G	8.4%	intergenic (+156/‑27)	unknown → / → unknown	tRNA‑Glu‑TTC/LSU rRNA # 23S rRNA, large subunit ribosomal RNA ‑ 3 prime truncation
+T	9.4%	intergenic (+157/‑26)	unknown → / → unknown	tRNA‑Glu‑TTC/LSU rRNA # 23S rRNA, large subunit ribosomal RNA ‑ 3 prime truncation
A→T	9.3%	intergenic (+160/‑23)	unknown → / → unknown	tRNA‑Glu‑TTC/LSU rRNA # 23S rRNA, large subunit ribosomal RNA ‑ 3 prime truncation
+TTTAC	7.0%	intergenic (+162/‑21)	unknown → / → unknown	tRNA‑Glu‑TTC/LSU rRNA # 23S rRNA, large subunit ribosomal RNA ‑ 3 prime truncation
T→C	36.4%	noncoding (102/2816 nt)	unknown →	LSU rRNA # 23S rRNA, large subunit ribosomal RNA ‑ 3 prime truncation
A→G	36.3%	noncoding (104/2816 nt)	unknown →	LSU rRNA # 23S rRNA, large subunit ribosomal RNA ‑ 3 prime truncation
C→T	28.0%	noncoding (135/2816 nt)	unknown →	LSU rRNA # 23S rRNA, large subunit ribosomal RNA ‑ 3 prime truncation
A→G	27.6%	noncoding (136/2816 nt)	unknown →	LSU rRNA # 23S rRNA, large subunit ribosomal RNA ‑ 3 prime truncation
T→C	27.0%	noncoding (143/2816 nt)	unknown →	LSU rRNA # 23S rRNA, large subunit ribosomal RNA ‑ 3 prime truncation
G→A	27.2%	noncoding (144/2816 nt)	unknown →	LSU rRNA # 23S rRNA, large subunit ribosomal RNA ‑ 3 prime truncation
C→T	35.8%	noncoding (357/2816 nt)	unknown →	LSU rRNA # 23S rRNA, large subunit ribosomal RNA ‑ 3 prime truncation
T→A	11.0%	noncoding (1216/2816 nt)	unknown →	LSU rRNA # 23S rRNA, large subunit ribosomal RNA ‑ 3 prime truncation
G→C	11.0%	noncoding (1217/2816 nt)	unknown →	LSU rRNA # 23S rRNA, large subunit ribosomal RNA ‑ 3 prime truncation
C→G	12.1%	noncoding (1226/2816 nt)	unknown →	LSU rRNA # 23S rRNA, large subunit ribosomal RNA ‑ 3 prime truncation
A→T	11.7%	noncoding (1227/2816 nt)	unknown →	LSU rRNA # 23S rRNA, large subunit ribosomal RNA ‑ 3 prime truncation
A→G	34.4%	noncoding (1480/2816 nt)	unknown →	LSU rRNA # 23S rRNA, large subunit ribosomal RNA ‑ 3 prime truncation
G→A	34.3%	noncoding (1483/2816 nt)	unknown →	LSU rRNA # 23S rRNA, large subunit ribosomal RNA ‑ 3 prime truncation
C→A	23.3%	noncoding (1490/2816 nt)	unknown →	LSU rRNA # 23S rRNA, large subunit ribosomal RNA ‑ 3 prime truncation
T→C	12.0%	noncoding (1503/2816 nt)	unknown →	LSU rRNA # 23S rRNA, large subunit ribosomal RNA ‑ 3 prime truncation
C→T	28.6%	noncoding (1592/2816 nt)	unknown →	LSU rRNA # 23S rRNA, large subunit ribosomal RNA ‑ 3 prime truncation
T→C	10.0%	noncoding (1722/2816 nt)	unknown →	LSU rRNA # 23S rRNA, large subunit ribosomal RNA ‑ 3 prime truncation
A→G	10.9%	noncoding (1731/2816 nt)	unknown →	LSU rRNA # 23S rRNA, large subunit ribosomal RNA ‑ 3 prime truncation
G→T	12.6%	noncoding (2209/2816 nt)	unknown →	LSU rRNA # 23S rRNA, large subunit ribosomal RNA ‑ 3 prime truncation
T→A	30.0%	noncoding (2795/2816 nt)	unknown →	LSU rRNA # 23S rRNA, large subunit ribosomal RNA ‑ 3 prime truncation
Δ4,718 bp	100%		unknown–unknown	unknown, unknown, unknown, unknown, unknown
T→A	100%	I33L (ATA→TTA)	unknown ←	Cystathionine beta‑synthase (EC 4.2.1.22)
C→T	31.2%	intergenic (+352/‑155)	unknown → / → unknown	Transposase/Chromosome partitioning ATPase in PFGI‑1‑like cluster, ParA‑like
T→C	31.3%	intergenic (+353/‑154)	unknown → / → unknown	Transposase/Chromosome partitioning ATPase in PFGI‑1‑like cluster, ParA‑like
A→G	34.2%	intergenic (+354/‑153)	unknown → / → unknown	Transposase/Chromosome partitioning ATPase in PFGI‑1‑like cluster, ParA‑like
C→T	33.7%	intergenic (+355/‑152)	unknown → / → unknown	Transposase/Chromosome partitioning ATPase in PFGI‑1‑like cluster, ParA‑like
T→G	26.3%	intergenic (+377/‑130)	unknown → / → unknown	Transposase/Chromosome partitioning ATPase in PFGI‑1‑like cluster, ParA‑like
A→G	100%	intergenic (+40/‑58)	unknown → / → unknown	Antirestriction protein/hypothetical protein
A→G	100%	Y21C (TAC→TGC)	unknown →	Oxidoreductase, short‑chain dehydrogenase/reductase family
C→T	100%	G89S (GGT→AGT)	unknown ←	Protein FimH (regulates length and adhesion of type 1 fimbriae, and mediates mannose binding)
Δ1 bp	100%	coding (38/114 nt)	unknown →	hypothetical protein
T→G	54.3%	Y215D (TAT→GAT)	unknown →	UPF0380 proteins YafZ and homologs
C→A	100%	intergenic (‑94/‑340)	unknown ← / → unknown	X polypeptide/IncF plasmid conjugative transfer mating signal transduction protein TraM
C→T	100%	intergenic (‑96/‑338)	unknown ← / → unknown	X polypeptide/IncF plasmid conjugative transfer mating signal transduction protein TraM
C→G	34.4%	intergenic (–/+327)	– / ← unknown	–/hypothetical protein
G→T	100%	intergenic (–/+193)	– / ← unknown	–/hypothetical protein
A→G	26.1%	intergenic (–/+163)	– / ← unknown	–/hypothetical protein
G→A	23.1%	intergenic (–/+148)	– / ← unknown	–/hypothetical protein
C→T	19.8%	L628L (CTG→CTA)	unknown ←	hypothetical protein
T→C	32.7%	T613A (ACT→GCT)	unknown ←	hypothetical protein
G→A	36.9%	R568R (CGC→CGT)	unknown ←	hypothetical protein
A→G	35.2%	I546T (ATA→ACA)	unknown ←	hypothetical protein
A→T	30.2%	S468T (TCG→ACG)	unknown ←	hypothetical protein
T→G	24.3%	P451P (CCA→CCC)	unknown ←	hypothetical protein
G→A	39.7%	G241G (GGC→GGT)	unknown ←	hypothetical protein
A→T	37.2%	D217E (GAT→GAA)	unknown ←	hypothetical protein
A→G	36.3%	L178L (TTG→CTG)	unknown ←	hypothetical protein
T→C	40.4%	G129G (GGA→GGG)	unknown ←	hypothetical protein
G→A	39.1%	R56C (CGT→TGT)	unknown ←	hypothetical protein
Δ1,999 bp	100%		[unknown]–unknown	[unknown], unknown, unknown
A→G	10.9%	intergenic (–/+32)	– / ← unknown	–/Retron‑type RNA‑directed DNA polymerase (EC 2.7.7.49)
G→T	12.0%	intergenic (–/+3)	– / ← unknown	–/Retron‑type RNA‑directed DNA polymerase (EC 2.7.7.49)
T→C	11.7%	*496* (TAA→TGA)	unknown ←	Retron‑type RNA‑directed DNA polymerase (EC 2.7.7.49)
C→T	13.7%	P489P (CCG→CCA)	unknown ←	Retron‑type RNA‑directed DNA polymerase (EC 2.7.7.49)
A→C	12.3%	L476L (CTT→CTG)	unknown ←	Retron‑type RNA‑directed DNA polymerase (EC 2.7.7.49)
C→T	12.2%	R472K (AGG→AAG)	unknown ←	Retron‑type RNA‑directed DNA polymerase (EC 2.7.7.49)
T→C	10.8%	P471P (CCA→CCG)	unknown ←	Retron‑type RNA‑directed DNA polymerase (EC 2.7.7.49)
T→C	10.5%	L470L (CTA→CTG)	unknown ←	Retron‑type RNA‑directed DNA polymerase (EC 2.7.7.49)
G→A	10.5%	A468V (GCA→GTA)	unknown ←	Retron‑type RNA‑directed DNA polymerase (EC 2.7.7.49)
T→C	10.5%	K464R (AAA→AGA)	unknown ←	Retron‑type RNA‑directed DNA polymerase (EC 2.7.7.49)
G→T	8.9%	T458T (ACC→ACA)	unknown ←	Retron‑type RNA‑directed DNA polymerase (EC 2.7.7.49)
T→G	9.3%	K454Q (AAG→CAG)	unknown ←	Retron‑type RNA‑directed DNA polymerase (EC 2.7.7.49)
G→C	10.0%	L448L (CTC→CTG)	unknown ←	Retron‑type RNA‑directed DNA polymerase (EC 2.7.7.49)
G→T	8.1%	R445R (CGC→CGA)	unknown ←	Retron‑type RNA‑directed DNA polymerase (EC 2.7.7.49)
T→C	7.7%	N442D (AAC→GAC)	unknown ←	Retron‑type RNA‑directed DNA polymerase (EC 2.7.7.49)
G→A	6.4%	H439Y (CAC→TAC)	unknown ←	Retron‑type RNA‑directed DNA polymerase (EC 2.7.7.49)
G→A	6.3%	T438I (ACA→ATA)	unknown ←	Retron‑type RNA‑directed DNA polymerase (EC 2.7.7.49)
T→C	6.3%	Q434R (CAG→CGG)	unknown ←	Retron‑type RNA‑directed DNA polymerase (EC 2.7.7.49)
G→C	6.6%	T432T (ACC→ACG) ‡	unknown ←	Retron‑type RNA‑directed DNA polymerase (EC 2.7.7.49)
G→A	6.4%	T432I (ACC→ATC) ‡	unknown ←	Retron‑type RNA‑directed DNA polymerase (EC 2.7.7.49)
G→A	6.2%	F430F (TTC→TTT) ‡	unknown ←	Retron‑type RNA‑directed DNA polymerase (EC 2.7.7.49)
A→T	6.3%	F430Y (TTC→TAC) ‡	unknown ←	Retron‑type RNA‑directed DNA polymerase (EC 2.7.7.49)
T→G	8.3%	V426V (GTA→GTC)	unknown ←	Retron‑type RNA‑directed DNA polymerase (EC 2.7.7.49)
C→T	9.1%	S425S (TCG→TCA)	unknown ←	Retron‑type RNA‑directed DNA polymerase (EC 2.7.7.49)
A→G	9.6%	Y423Y (TAT→TAC) ‡	unknown ←	Retron‑type RNA‑directed DNA polymerase (EC 2.7.7.49)
A→G	22.8%	Y423H (TAT→CAT) ‡	unknown ←	Retron‑type RNA‑directed DNA polymerase (EC 2.7.7.49)
C→T	10.1%	R400K (AGG→AAG)	unknown ←	Retron‑type RNA‑directed DNA polymerase (EC 2.7.7.49)
C→T	9.9%	L398L (CTG→CTA)	unknown ←	Retron‑type RNA‑directed DNA polymerase (EC 2.7.7.49)
A→T	9.8%	G397G (GGT→GGA)	unknown ←	Retron‑type RNA‑directed DNA polymerase (EC 2.7.7.49)
T→C	11.1%	K395K (AAA→AAG)	unknown ←	Retron‑type RNA‑directed DNA polymerase (EC 2.7.7.49)
G→C	12.0%	A393A (GCC→GCG)	unknown ←	Retron‑type RNA‑directed DNA polymerase (EC 2.7.7.49)
A→T	10.4%	T390T (ACT→ACA)	unknown ←	Retron‑type RNA‑directed DNA polymerase (EC 2.7.7.49)
T→C	10.0%	A389A (GCA→GCG)	unknown ←	Retron‑type RNA‑directed DNA polymerase (EC 2.7.7.49)
G→T	10.7%	R386R (CGG→AGG)	unknown ←	Retron‑type RNA‑directed DNA polymerase (EC 2.7.7.49)
A→G	10.8%	D385D (GAT→GAC) ‡	unknown ←	Retron‑type RNA‑directed DNA polymerase (EC 2.7.7.49)
T→C	10.8%	D385G (GAT→GGT) ‡	unknown ←	Retron‑type RNA‑directed DNA polymerase (EC 2.7.7.49)
G→T	12.0%	T382T (ACC→ACA)	unknown ←	Retron‑type RNA‑directed DNA polymerase (EC 2.7.7.49)
G→A	10.4%	N373N (AAC→AAT) ‡	unknown ←	Retron‑type RNA‑directed DNA polymerase (EC 2.7.7.49)
T→C	10.6%	N373S (AAC→AGC) ‡	unknown ←	Retron‑type RNA‑directed DNA polymerase (EC 2.7.7.49)
G→A	10.3%	R372R (CGC→CGT)	unknown ←	Retron‑type RNA‑directed DNA polymerase (EC 2.7.7.49)
G→A	8.9%	S368S (AGC→AGT)	unknown ←	Retron‑type RNA‑directed DNA polymerase (EC 2.7.7.49)
G→A	8.6%	H366H (CAC→CAT)	unknown ←	Retron‑type RNA‑directed DNA polymerase (EC 2.7.7.49)
G→A	7.5%	G354G (GGC→GGT)	unknown ←	Retron‑type RNA‑directed DNA polymerase (EC 2.7.7.49)
A→C	6.7%	I350S (ATC→AGC)	unknown ←	Retron‑type RNA‑directed DNA polymerase (EC 2.7.7.49)
A→G	6.7%	R348R (CGT→CGC)	unknown ←	Retron‑type RNA‑directed DNA polymerase (EC 2.7.7.49)
A→T	6.9%	A344A (GCT→GCA)	unknown ←	Retron‑type RNA‑directed DNA polymerase (EC 2.7.7.49)
A→G	5.8%	M338T (ATG→ACG)	unknown ←	Retron‑type RNA‑directed DNA polymerase (EC 2.7.7.49)
A→T	7.0%	R336R (CGT→CGA)	unknown ←	Retron‑type RNA‑directed DNA polymerase (EC 2.7.7.49)
C→T	6.3%	E333K (GAG→AAG)	unknown ←	Retron‑type RNA‑directed DNA polymerase (EC 2.7.7.49)
G→A	6.3%	H331H (CAC→CAT)	unknown ←	Retron‑type RNA‑directed DNA polymerase (EC 2.7.7.49)
A→T	6.1%	V330V (GTT→GTA)	unknown ←	Retron‑type RNA‑directed DNA polymerase (EC 2.7.7.49)
G→T	5.0%	I302I (ATC→ATA)	unknown ←	Retron‑type RNA‑directed DNA polymerase (EC 2.7.7.49)
T→G	5.2%	V294V (GTA→GTC)	unknown ←	Retron‑type RNA‑directed DNA polymerase (EC 2.7.7.49)
A→G	5.6%	Y288H (TAT→CAT)	unknown ←	Retron‑type RNA‑directed DNA polymerase (EC 2.7.7.49)
A→G	5.5%	R286R (CGT→CGC)	unknown ←	Retron‑type RNA‑directed DNA polymerase (EC 2.7.7.49)
T→G	5.0%	I271I (ATA→ATC)	unknown ←	Retron‑type RNA‑directed DNA polymerase (EC 2.7.7.49)
T→C	5.6%	S265S (TCA→TCG)	unknown ←	Retron‑type RNA‑directed DNA polymerase (EC 2.7.7.49)
G→A	5.2%	V263V (GTC→GTT)	unknown ←	Retron‑type RNA‑directed DNA polymerase (EC 2.7.7.49)
G→A	5.5%	D207D (GAC→GAT)	unknown ←	Retron‑type RNA‑directed DNA polymerase (EC 2.7.7.49)
T→C	10.0%	A187A (GCA→GCG)	unknown ←	Retron‑type RNA‑directed DNA polymerase (EC 2.7.7.49)
C→T	11.6%	D186N (GAT→AAT)	unknown ←	Retron‑type RNA‑directed DNA polymerase (EC 2.7.7.49)
G→A	9.9%	F174F (TTC→TTT)	unknown ←	Retron‑type RNA‑directed DNA polymerase (EC 2.7.7.49)
G→A	9.3%	N169N (AAC→AAT)	unknown ←	Retron‑type RNA‑directed DNA polymerase (EC 2.7.7.49)
A→G	9.0%	Y167Y (TAT→TAC)	unknown ←	Retron‑type RNA‑directed DNA polymerase (EC 2.7.7.49)
G→A	8.4%	N164N (AAC→AAT)	unknown ←	Retron‑type RNA‑directed DNA polymerase (EC 2.7.7.49)
T→C	8.7%	K161K (AAA→AAG)	unknown ←	Retron‑type RNA‑directed DNA polymerase (EC 2.7.7.49)
C→A	7.9%	V160V (GTG→GTT)	unknown ←	Retron‑type RNA‑directed DNA polymerase (EC 2.7.7.49)
C→T	6.4%	K153K (AAG→AAA)	unknown ←	Retron‑type RNA‑directed DNA polymerase (EC 2.7.7.49)
C→T	6.8%	S149S (TCG→TCA)	unknown ←	Retron‑type RNA‑directed DNA polymerase (EC 2.7.7.49)
T→G	6.6%	K22Q (AAA→CAA)	unknown ←	Retron‑type RNA‑directed DNA polymerase (EC 2.7.7.49)
G→A	6.8%	N20N (AAC→AAT)	unknown ←	Retron‑type RNA‑directed DNA polymerase (EC 2.7.7.49)
T→A	6.1%	Q17L (CAG→CTG)	unknown ←	Retron‑type RNA‑directed DNA polymerase (EC 2.7.7.49)
C→A	6.3%	K16N (AAG→AAT)	unknown ←	Retron‑type RNA‑directed DNA polymerase (EC 2.7.7.49)
C→A	7.0%	A14A (GCG→GCT)	unknown ←	Retron‑type RNA‑directed DNA polymerase (EC 2.7.7.49)
A→T	7.3%	intergenic (‑6/–)	unknown ← / –	Retron‑type RNA‑directed DNA polymerase (EC 2.7.7.49)/–
T→C	6.7%	intergenic (‑7/–)	unknown ← / –	Retron‑type RNA‑directed DNA polymerase (EC 2.7.7.49)/–
A→G	7.1%	intergenic (‑9/–)	unknown ← / –	Retron‑type RNA‑directed DNA polymerase (EC 2.7.7.49)/–
T→C	10.0%	intergenic (‑17/–)	unknown ← / –	Retron‑type RNA‑directed DNA polymerase (EC 2.7.7.49)/–
A→G	10.8%	intergenic (‑41/–)	unknown ← / –	Retron‑type RNA‑directed DNA polymerase (EC 2.7.7.49)/–
G→A	9.5%	intergenic (‑85/–)	unknown ← / –	Retron‑type RNA‑directed DNA polymerase (EC 2.7.7.49)/–
G→A	7.3%	intergenic (‑130/–)	unknown ← / –	Retron‑type RNA‑directed DNA polymerase (EC 2.7.7.49)/–
T→A	7.8%	intergenic (‑145/–)	unknown ← / –	Retron‑type RNA‑directed DNA polymerase (EC 2.7.7.49)/–
T→A	6.7%	intergenic (‑171/–)	unknown ← / –	Retron‑type RNA‑directed DNA polymerase (EC 2.7.7.49)/–
G→A	100%	A73T (GCG→ACG)	unknown →	Urease alpha subunit (EC 3.5.1.5)
C→T	14.8%	R48Q (CGG→CAG)	unknown ←	Glycerol dehydratase small subunit (EC 4.2.1.30)
T→A	12.9%	intergenic (‑2/+10)	unknown ← / ← unknown	3‑hydroxy‑5‑phosphonooxypentane‑2,4‑dione thiolase (EC 2.3.1.245)/Autoinducer 2 (AI‑2) ABC transporter, substrate‑binding protein
Δ1,479 bp	100%		unknown	unknown
A→G	38.8%	I114M (ATA→ATG)	unknown →	Mobile element protein
A→C	39.6%	K121Q (AAA→CAA)	unknown →	Mobile element protein
A→G	36.6%	L131L (CTA→CTG)	unknown →	Mobile element protein
A→G	32.3%	E143E (GAA→GAG)	unknown →	Mobile element protein
G→C	9.3%	L51L (CTG→CTC)	unknown →	Putative transposase InsK for insertion sequence element IS150
A→G	25.7%	E29G (GAG→GGG)	unknown →	Mobile element protein
Δ1,292 bp	100%		unknown–[unknown]	unknown, [unknown]
T→C	36.2%	W104R (TGG→CGG)	unknown →	Aminoglycoside N(6')‑acetyltransferase (EC 2.3.1.82) => AAC(6')‑Ib/AAC(6')‑II
G→T	34.1%	D181Y (GAT→TAT)	unknown →	Aminoglycoside N(6')‑acetyltransferase (EC 2.3.1.82) => AAC(6')‑Ib/AAC(6')‑II
T→A	28.6%	V200D (GTT→GAT)	unknown →	Aminoglycoside N(6')‑acetyltransferase (EC 2.3.1.82) => AAC(6')‑Ib/AAC(6')‑II
T→G	21.7%	intergenic (+118/–)	unknown → / –	Phosphonate ABC transporter permease protein PhnE1 (TC 3.A.1.9.1)/–
T→C	40.2%	S179S (TCT→TCC)	unknown →	Translation elongation factor Tu
C→T	50.7%	D272D (GAC→GAT)	unknown →	Translation elongation factor Tu
T→C	50.0%	H277H (CAT→CAC)	unknown →	Translation elongation factor Tu
C→T	17.8%	V65V (GTG→GTA)	unknown ←	hypothetical protein
A→G	24.3%	F54F (TTT→TTC)	unknown ←	hypothetical protein
G→A	24.2%	G52G (GGC→GGT)	unknown ←	hypothetical protein
C→G	23.2%	G47G (GGG→GGC)	unknown ←	hypothetical protein
G→A	23.5%	N43N (AAC→AAT)	unknown ←	hypothetical protein
G→T	24.1%	T33T (ACC→ACA)	unknown ←	hypothetical protein
Δ655 bp	100%		unknown	unknown
G→A	39.1%	intergenic (–/–)	– / –	–/–
G→A	39.8%	intergenic (–/–)	– / –	–/–
G→A	40.6%	intergenic (–/–)	– / –	–/–
G→A	31.1%	intergenic (–/–)	– / –	–/–
G→T	28.6%	intergenic (–/–)	– / –	–/–
C→T	32.5%	intergenic (–/–)	– / –	–/–
T→C	27.8%	intergenic (–/–)	– / –	–/–
C→T	24.3%	intergenic (–/–)	– / –	–/–
A→T	50.6%	intergenic (–/–)	– / –	–/–
C→T	53.9%	intergenic (–/–)	– / –	–/–
C→T	59.2%	intergenic (–/–)	– / –	–/–
C→T	13.8%	A10T (GCC→ACC)	unknown ←	Alcohol dehydrogenase
NA (NA)	46.2%	intergenic (–/–)	–/–	–/–
7 (0.260)		intergenic (‑58/+211)	unknown/unknown	hypothetical protein/hypothetical protein
NA (NA)	30.0%	intergenic (–/–)	–/–	–/–
7 (0.260)		intergenic (‑57/+212)	unknown/unknown	hypothetical protein/hypothetical protein
NA (NA)	50.0%	intergenic (–/–)	–/–	–/–
18 (0.630)		intergenic (‑60/‑33)	unknown/unknown	Transcriptional repressor RcnR/Nickel/cobalt efflux transporter RcnA
0 (0.000)	100%	intergenic (+282/–)	unknown/–	ABC transporter, ATP‑binding protein (cluster 1, maltose/g3p/polyamine/iron); ABC transporter, ATP‑binding protein (cluster 10, nitrate/sulfonate/bicarbonate)/–
0 (0.000)		intergenic (+64/–)	unknown/–	Ferrichrome‑iron receptor/–
50 (1.670)	54.2%	intergenic (‑21/+84)	unknown/unknown	hypothetical protein/hypothetical protein
0 (0.000)		intergenic (‑365/–)	unknown/–	Retron‑type RNA‑directed DNA polymerase (EC 2.7.7.49)/–
49 (1.640)	52.6%	intergenic (‑45/+60)	unknown/unknown	hypothetical protein/hypothetical protein
34 (1.270)		intergenic (+1006/–)	unknown/–	DNA invertase/–
0 (0.000)	100%	intergenic (–/+455)	–/unknown	–/Transcriptional regulator STM0952, LysR family
0 (0.000)		intergenic (–/+2)	–/unknown	–/tRNA‑Ser‑GGA
0 (0.000)	100%	coding (136/159 nt)	unknown	Aquaporin Z
0 (0.000)		coding (95/654 nt)	unknown	Aquaporin Z
36 (1.190)	43.9%	intergenic (‑395/+168)	unknown/unknown	tRNA‑Asn‑GTT/Phage antitermination protein Q
NA (NA)		intergenic (‑17/‑57)	unknown/unknown	Hok/Gef‑like protein/Transposase
0 (0.000)	100%	coding (11/120 nt)	unknown	His‑Xaa‑Ser system radical SAM maturase HxsB
0 (0.000)		intergenic (–/‑27)	–/unknown	–/Probable two‑component‑system connector protein YcgZ
0 (0.000)	100%	coding (68/702 nt)	unknown	FIG00731973: hypothetical protein
NA (NA)		intergenic (–/‑72)	–/unknown	–/FIG01069281: hypothetical protein
0 (0.000)	80.0%	intergenic (–/‑92)	–/unknown	–/tRNA‑Asp‑GTC
13 (0.690)		noncoding (84/122 nt)	unknown	5S rRNA ## 5S ribosomal RNA
32 (1.120)	24.8%	coding (704/792 nt)	unknown	hypothetical protein
0 (0.000)		intergenic (+141/–)	unknown/–	hypothetical protein/–
0 (0.000)	100%	coding (392/420 nt)	unknown	Outer membrane protein assembly factor YaeT
0 (0.000)		coding (126/2157 nt)	unknown	Outer membrane protein assembly factor YaeT
0 (0.000)	100%	intergenic (‑488/–)	unknown/–	Alanine transaminase (EC 2.6.1.2)/–
0 (0.000)		coding (75/132 nt)	unknown	probable regulatory protein STY1856
0 (0.000)	100%	coding (146/255 nt)	unknown	D‑galactonate transporter
0 (0.000)		coding (75/1221 nt)	unknown	D‑galactonate transporter
0 (0.000)	100%	intergenic (–/‑274)	–/unknown	–/Transcriptional regulator, LysR family
0 (0.000)		coding (95/996 nt)	unknown	Flavodoxin reductases (ferredoxin‑NADPH reductases) family 1; Vanillate O‑demethylase oxidoreductase (EC 1.14.13.‑)
27 (0.840)	58.5%	intergenic (+33/‑56)	unknown/unknown	Transposase/putative resolvase
0 (0.000)		coding (1215/3018 nt)	unknown	Mobile element protein
31 (0.970)	64.5%	coding (1108/1185 nt)	unknown	H repeat‑associated protein, YhhI family
0 (0.000)		coding (247/537 nt)	unknown	hypothetical protein
18 (0.560)	79.7%	intergenic (+53/‑242)	unknown/unknown	DUF3701 domain / Site‑specific tyrosine recombinase/hypothetical protein
0 (0.000)		coding (244/537 nt)	unknown	hypothetical protein
NA (NA)	100%	coding (70/618 nt)	unknown	IncF plasmid conjugative transfer pilus assembly protein TraE
0 (0.000)		intergenic (‑1026/+128)	unknown/unknown	hypothetical protein/hypothetical protein
0 (0.000)	100%	intergenic (+106/–)	unknown/–	Ferrichrome‑iron receptor/–
0 (0.000)		intergenic (–/–)	–/–	–/–
27 (1.280)	61.9%	coding (689/711 nt)	unknown	hypothetical protein
4 (0.140)		intergenic (‑117/+249)	unknown/unknown	Lysine/cadaverine antiporter membrane protein CadB/Transcriptional activator of cad operon
23 (1.090)	68.4%	intergenic (+15/‑108)	unknown/unknown	IS1 protein InsB/Mercuric transport protein, MerC
1 (0.040)		intergenic (‑110/+256)	unknown/unknown	Lysine/cadaverine antiporter membrane protein CadB/Transcriptional activator of cad operon
22 (1.040)	40.7%	intergenic (+27/‑48)	unknown/unknown	Tn21 protein of unknown function Urf2/TniA putative transposase
NA (NA)		coding (1253/1269 nt)	unknown	TniA putative transposase
NA (NA)	100%	coding (11/1269 nt)	unknown	TniA putative transposase
0 (0.000)		intergenic (+439/+54)	unknown/unknown	hypothetical protein/Transposase
29 (1.030)	12.4%	intergenic (‑1150/+202)	unknown/unknown	5‑hydroxyisourate hydrolase (EC 3.5.2.17)/Error‑prone repair protein UmuD
23 (1.200)		intergenic (+13/+3)	unknown/unknown	Phage integrase/tRNA‑Arg‑TCT
NA (NA)	100%	intergenic (–/‑72)	–/unknown	–/FIG01069281: hypothetical protein
0 (0.000)		intergenic (‑1023/+131)	unknown/unknown	hypothetical protein/hypothetical protein
NA (NA)	32.0%	intergenic (–/‑72)	–/unknown	–/FIG01069281: hypothetical protein
17 (0.740)		coding (689/822 nt)	unknown	UPF0380 proteins YafZ and homologs
0 (0.000)	100%	intergenic (–/‑71)	–/unknown	–/FIG01069281: hypothetical protein
0 (0.000)		coding (75/126 nt)	unknown	His‑Xaa‑Ser system radical SAM maturase HxsC
NA (NA)	42.9%	intergenic (–/‑380)	–/unknown	–/Blue light‑ and temperature‑regulated antirepressor BluF
26 (1.000)		coding (78/96 nt)	unknown	Retron‑type RNA‑directed DNA polymerase
16 (0.560)	67.3%	coding (798/1014 nt)	unknown	Integron integrase IntI1
NA (NA)		coding (47/510 nt)	unknown	DNA invertase
0 (0.000)	100%	coding (162/210 nt)	unknown	Mobile element protein
0 (0.000)		intergenic (‑103/+136)	unknown/unknown	InsA protein (Fragment)/Transposase InsD for insertion element IS2
22 (0.620)	48.8%	coding (689/861 nt)	unknown	Class A beta‑lactamase (EC 3.5.2.6) => TEM family
NA (NA)		coding (47/510 nt)	unknown	DNA invertase
18 (0.510)	35.7%	coding (545/861 nt)	unknown	Class A beta‑lactamase (EC 3.5.2.6) => TEM family
NA (NA)		intergenic (–/+138)	–/unknown	–/Aminoglycoside 3'‑phosphotransferase (EC 2.7.1.95) => APH(3')‑I
52 (1.470)	22.5%	coding (395/3006 nt)	unknown	Mobile element protein
NA (NA)		intergenic (‑88/‑63)	unknown/unknown	Aminoglycoside 3'‑phosphotransferase (EC 2.7.1.95) => APH(3')‑I/Mobile element protein
44 (1.240)	24.3%	coding (2455/3006 nt)	unknown	Mobile element protein
NA (NA)		intergenic (‑63/‑186)	unknown/unknown	Mobile element protein/hypothetical protein
15 (0.420)	46.6%	coding (42/333 nt)	unknown	entry exclusion protein 2
NA (NA)		intergenic (‑116/‑35)	unknown/unknown	Aminoglycoside 3'‑phosphotransferase (EC 2.7.1.95) => APH(3')‑I/Mobile element protein
0 (0.000)	100%	intergenic (‑137/+15)	unknown/unknown	Secondary glycine betaine transporter BetU/IS1 protein InsB
NA (NA)		coding (379/435 nt)	unknown	Mobile element protein
5 (0.350)	64.8%	coding (270/378 nt)	unknown	IS1 protein InsB
NA (NA)		coding (47/510 nt)	unknown	DNA invertase
111 (0.520)	20.0%	intergenic (+42/‑42)	unknown/unknown	SSU rRNA ## 16S rRNA, small subunit ribosomal RNA/tRNA‑Glu‑TTC
131 (0.610)		intergenic (+72/‑111)	unknown/unknown	tRNA‑Glu‑TTC/LSU rRNA # 23S rRNA, large subunit ribosomal RNA ‑ 3 prime truncation
NA (NA)	19.4%	coding (47/510 nt)	unknown	DNA invertase
29 (1.410)		intergenic (+42/+641)	unknown/unknown	hypothetical protein/hypothetical protein
NA (NA)	NA	coding (47/510 nt)	unknown	DNA invertase
NA (NA)		coding (155/327 nt)	unknown	Mobile element protein

## Sheet: 42t02_VS_reference_(41t01)
SNPs and insertion/deletions analysis of 42t02 isolate in comparison to parental strain (41t01)
mutation	freq	annotation	gene	description
T→C	9.8%	Q645R (CAG→CGG)	unknown ←	Excinuclease ABC subunit B
A→G	8.2%	W71R (TGG→CGG)	unknown ←	Uncharacterized protein KPN_00625
G→A	28.1%	intergenic (+210/+435)	unknown → / ← unknown	hypothetical protein/Glycerate‑2‑kinase (EC 2.7.1.165)
T→G	23.1%	intergenic (+222/+423)	unknown → / ← unknown	hypothetical protein/Glycerate‑2‑kinase (EC 2.7.1.165)
G→A	25.9%	intergenic (+223/+422)	unknown → / ← unknown	hypothetical protein/Glycerate‑2‑kinase (EC 2.7.1.165)
G→A	25.9%	intergenic (+225/+420)	unknown → / ← unknown	hypothetical protein/Glycerate‑2‑kinase (EC 2.7.1.165)
T→C	13.3%	Y795H (TAC→CAC)	unknown →	Glutamate synthase [NADPH] large chain (EC 1.4.1.13)
Δ3 bp	10.4%	coding (483‑485/1350 nt)	unknown →	Biotin carboxylase of acetyl‑CoA carboxylase (EC 6.3.4.14)
T→C	11.1%	N261S (AAC→AGC)	unknown ←	Yersiniabactin synthetase, thiazolinyl reductase component Irp3 @ Thiazolinyl imide reductase in siderophore biosynthesis gene cluster
C→G	100%	intergenic (–/+147)	– / ← unknown	–/Uncharacterized MFS‑type transporter
G→A	8.9%	intergenic (–/+135)	– / ← unknown	–/Uncharacterized MFS‑type transporter
T→A	37.6%	intergenic (–/+92)	– / ← unknown	–/Uncharacterized MFS‑type transporter
T→C	28.0%	intergenic (–/+81)	– / ← unknown	–/Uncharacterized MFS‑type transporter
C→T	26.2%	intergenic (–/+79)	– / ← unknown	–/Uncharacterized MFS‑type transporter
C→A	26.9%	intergenic (–/+70)	– / ← unknown	–/Uncharacterized MFS‑type transporter
C→G	28.1%	intergenic (–/+69)	– / ← unknown	–/Uncharacterized MFS‑type transporter
C→T	27.8%	intergenic (–/+68)	– / ← unknown	–/Uncharacterized MFS‑type transporter
C→A	23.4%	intergenic (–/+56)	– / ← unknown	–/Uncharacterized MFS‑type transporter
G→A	13.7%	intergenic (–/+28)	– / ← unknown	–/Uncharacterized MFS‑type transporter
C→G	14.3%	intergenic (–/+24)	– / ← unknown	–/Uncharacterized MFS‑type transporter
+143 bp	66.5%	intergenic (–/+23)	– / ← unknown	–/Uncharacterized MFS‑type transporter
C→G	28.6%	intergenic (+84/+441)	unknown → / ← unknown	4‑carboxymuconolactone decarboxylase (EC 4.1.1.44)/hypothetical protein
Δ1 bp	21.4%	intergenic (+107/+418)	unknown → / ← unknown	4‑carboxymuconolactone decarboxylase (EC 4.1.1.44)/hypothetical protein
Δ1 bp	20.7%	intergenic (+111/+414)	unknown → / ← unknown	4‑carboxymuconolactone decarboxylase (EC 4.1.1.44)/hypothetical protein
Δ1 bp	20.7%	intergenic (+112/+413)	unknown → / ← unknown	4‑carboxymuconolactone decarboxylase (EC 4.1.1.44)/hypothetical protein
Δ1 bp	20.7%	intergenic (+113/+412)	unknown → / ← unknown	4‑carboxymuconolactone decarboxylase (EC 4.1.1.44)/hypothetical protein
Δ1 bp	20.7%	intergenic (+114/+411)	unknown → / ← unknown	4‑carboxymuconolactone decarboxylase (EC 4.1.1.44)/hypothetical protein
Δ1 bp	20.7%	intergenic (+115/+410)	unknown → / ← unknown	4‑carboxymuconolactone decarboxylase (EC 4.1.1.44)/hypothetical protein
Δ1 bp	20.7%	intergenic (+116/+409)	unknown → / ← unknown	4‑carboxymuconolactone decarboxylase (EC 4.1.1.44)/hypothetical protein
Δ1 bp	20.7%	intergenic (+117/+408)	unknown → / ← unknown	4‑carboxymuconolactone decarboxylase (EC 4.1.1.44)/hypothetical protein
Δ1 bp	20.0%	intergenic (+118/+407)	unknown → / ← unknown	4‑carboxymuconolactone decarboxylase (EC 4.1.1.44)/hypothetical protein
Δ1 bp	20.0%	intergenic (+119/+406)	unknown → / ← unknown	4‑carboxymuconolactone decarboxylase (EC 4.1.1.44)/hypothetical protein
Δ1 bp	20.0%	intergenic (+120/+405)	unknown → / ← unknown	4‑carboxymuconolactone decarboxylase (EC 4.1.1.44)/hypothetical protein
Δ1 bp	20.0%	intergenic (+121/+404)	unknown → / ← unknown	4‑carboxymuconolactone decarboxylase (EC 4.1.1.44)/hypothetical protein
Δ1 bp	20.0%	intergenic (+122/+403)	unknown → / ← unknown	4‑carboxymuconolactone decarboxylase (EC 4.1.1.44)/hypothetical protein
Δ1 bp	20.0%	intergenic (+123/+402)	unknown → / ← unknown	4‑carboxymuconolactone decarboxylase (EC 4.1.1.44)/hypothetical protein
Δ1 bp	20.0%	intergenic (+124/+401)	unknown → / ← unknown	4‑carboxymuconolactone decarboxylase (EC 4.1.1.44)/hypothetical protein
A→G	46.9%	intergenic (+278/+247)	unknown → / ← unknown	4‑carboxymuconolactone decarboxylase (EC 4.1.1.44)/hypothetical protein
T→C	43.4%	intergenic (+284/+241)	unknown → / ← unknown	4‑carboxymuconolactone decarboxylase (EC 4.1.1.44)/hypothetical protein
A→C	42.9%	intergenic (+288/+237)	unknown → / ← unknown	4‑carboxymuconolactone decarboxylase (EC 4.1.1.44)/hypothetical protein
C→T	36.6%	intergenic (+363/+162)	unknown → / ← unknown	4‑carboxymuconolactone decarboxylase (EC 4.1.1.44)/hypothetical protein
A→G	39.0%	intergenic (+441/+84)	unknown → / ← unknown	4‑carboxymuconolactone decarboxylase (EC 4.1.1.44)/hypothetical protein
C→T	37.3%	P154P (CCG→CCA)	unknown ←	Anaerobic dimethyl sulfoxide reductase chain B (EC 1.8.5.3), iron‑sulfur binding subunit
C→T	69.7%	P114P (CCG→CCA)	unknown ←	Anaerobic dimethyl sulfoxide reductase chain B (EC 1.8.5.3), iron‑sulfur binding subunit
C→A	38.5%	P451P (CCG→CCT)	unknown ←	DNA translocase FtsK
A→G	27.8%	Y440H (TAT→CAT)	unknown ←	DNA translocase FtsK
G→C	65.5%	P439P (CCC→CCG)	unknown ←	DNA translocase FtsK
C→T	22.2%	A436T (GCT→ACT)	unknown ←	DNA translocase FtsK
C→T	18.0%	R416H (CGT→CAT)	unknown ←	DNA translocase FtsK
A→G	31.1%	V412A (GTT→GCT)	unknown ←	DNA translocase FtsK
T→C	32.8%	Q409Q (CAA→CAG)	unknown ←	DNA translocase FtsK
+117 bp	43.1%	intergenic (+2/‑208)	unknown → / → unknown	tRNA‑Ala‑GGC/c‑di‑GMP phosphodiesterase (EC 3.1.4.52) => PdeA
C→T	48.0%	intergenic (–/+138)	– / ← unknown	–/Protoporphyrinogen IX oxidase, oxygen‑independent, HemG
G→T	22.9%	intergenic (‑247/+244)	unknown ← / ← unknown	Manganese ABC transporter, ATP‑binding protein SitB/Membrane‑bound lytic murein transglycosylase B
A→G	18.7%	intergenic (‑266/+225)	unknown ← / ← unknown	Manganese ABC transporter, ATP‑binding protein SitB/Membrane‑bound lytic murein transglycosylase B
C→A	11.3%	G238C (GGT→TGT)	unknown ←	Oxidoreductase, short‑chain dehydrogenase/reductase family
C→T	16.7%	intergenic (+44/‑826)	unknown → / → unknown	tRNA‑Phe‑GAA/hypothetical protein
T→G	17.1%	intergenic (+46/‑824)	unknown → / → unknown	tRNA‑Phe‑GAA/hypothetical protein
T→C	19.2%	intergenic (‑124/+5)	unknown ← / ← unknown	IS1 protein InsB/IS1 protein InsA
T→C	38.0%	D72G (GAC→GGC)	unknown ←	IS1 protein InsA
T→C	46.9%	I64V (ATT→GTT)	unknown ←	IS1 protein InsA
G→T	50.0%	A54A (GCC→GCA)	unknown ←	IS1 protein InsA
G→A	49.9%	T53T (ACC→ACT) ‡	unknown ←	IS1 protein InsA
G→C	50.0%	T53S (ACC→AGC) ‡	unknown ←	IS1 protein InsA
T→G	50.0%	A52A (GCA→GCC)	unknown ←	IS1 protein InsA
C→G	50.0%	R51R (CGG→CGC)	unknown ←	IS1 protein InsA
G→A	50.1%	C50C (TGC→TGT)	unknown ←	IS1 protein InsA
A→G	51.7%	V48V (GTT→GTC)	unknown ←	IS1 protein InsA
G→A	15.4%	Y352Y (TAC→TAT)	unknown ←	Phosphoribosylamine‑‑glycine ligase (EC 6.3.4.13)
C→T	12.9%	G252D (GGC→GAC)	unknown ←	Oxidoreductase
A→G	12.1%	Y288H (TAT→CAT)	unknown ←	LSU ribosomal protein L16p arginine hydroxylase
T→C	27.1%	D96D (GAT→GAC)	unknown →	IncF plasmid conjugative transfer protein TraN
C→A	27.7%	T97T (ACC→ACA)	unknown →	IncF plasmid conjugative transfer protein TraN
A→G	29.8%	I101V (ATT→GTT)	unknown →	IncF plasmid conjugative transfer protein TraN
G→A	31.2%	T106T (ACG→ACA)	unknown →	IncF plasmid conjugative transfer protein TraN
T→C	42.4%	S149S (AGT→AGC)	unknown →	IncF plasmid conjugative transfer protein TraN
A→G	56.8%	T178T (ACA→ACG)	unknown →	IncF plasmid conjugative transfer protein TraN
C→T	36.1%	N209N (AAC→AAT)	unknown →	IncF plasmid conjugative transfer protein TraN
A→G	37.4%	N261S (AAC→AGC)	unknown →	IncF plasmid conjugative transfer protein TraN
T→C	33.3%	V298A (GTC→GCC)	unknown →	IncF plasmid conjugative transfer protein TraN
C→T	69.8%	S362S (AGC→AGT)	unknown →	IncF plasmid conjugative transfer protein TraN
A→G	60.3%	Q392Q (CAA→CAG)	unknown →	IncF plasmid conjugative transfer protein TraN
T→C	59.2%	A407A (GCT→GCC)	unknown →	IncF plasmid conjugative transfer protein TraN
G→A	43.7%	K440K (AAG→AAA)	unknown →	IncF plasmid conjugative transfer protein TraN
G→A	34.4%	V483I (GTC→ATC)	unknown →	IncF plasmid conjugative transfer protein TraN
A→C	30.3%	A493A (GCA→GCC)	unknown →	IncF plasmid conjugative transfer protein TraN
C→G	34.0%	A506A (GCC→GCG)	unknown →	IncF plasmid conjugative transfer protein TraN
C→A	51.3%	A534A (GCC→GCA)	unknown →	IncF plasmid conjugative transfer protein TraN
A→C	45.2%	I545I (ATA→ATC)	unknown →	IncF plasmid conjugative transfer protein TraN
A→C	53.1%	G590G (GGA→GGC)	unknown →	IncF plasmid conjugative transfer protein TraN
G→C	38.9%	G598G (GGG→GGC)	unknown →	IncF plasmid conjugative transfer protein TraN
A→G	50.0%	R606G (AGG→GGG)	unknown →	IncF plasmid conjugative transfer protein TraN
C→T	52.4%	I607I (ATC→ATT)	unknown →	IncF plasmid conjugative transfer protein TraN
C→T	47.8%	D608D (GAC→GAT)	unknown →	IncF plasmid conjugative transfer protein TraN
T→A	56.9%	M611K (ATG→AAG)	unknown →	IncF plasmid conjugative transfer protein TraN
T→G	56.7%	L612L (CTT→CTG)	unknown →	IncF plasmid conjugative transfer protein TraN
T→G	63.4%	V632V (GTT→GTG)	unknown →	IncF plasmid conjugative transfer protein TraN
A→G	61.1%	K638R (AAA→AGA)	unknown →	IncF plasmid conjugative transfer protein TraN
T→G	62.1%	I3M (ATT→ATG)	unknown →	IncF plasmid conjugative transfer protein TrbE
A→G	62.2%	N4S (AAT→AGT)	unknown →	IncF plasmid conjugative transfer protein TrbE
C→A	100%	Q8K (CAG→AAG)	unknown →	IncF plasmid conjugative transfer protein TrbE
C→T	62.0%	A10V (GCC→GTC) ‡	unknown →	IncF plasmid conjugative transfer protein TrbE
C→T	62.1%	A10A (GCC→GCT) ‡	unknown →	IncF plasmid conjugative transfer protein TrbE
A→G	67.9%	T18T (ACA→ACG)	unknown →	IncF plasmid conjugative transfer protein TrbE
G→A	60.7%	L19L (CTG→CTA)	unknown →	IncF plasmid conjugative transfer protein TrbE
G→A	63.0%	V21I (GTA→ATA)	unknown →	IncF plasmid conjugative transfer protein TrbE
A→C	62.9%	A34A (GCA→GCC)	unknown →	IncF plasmid conjugative transfer protein TrbE
C→T	58.8%	A66V (GCC→GTC)	unknown →	IncF plasmid conjugative transfer protein TrbE
A→G	35.0%	E178E (GAA→GAG)	unknown →	IncF plasmid conjugative transfer protein TraG
T→A	36.8%	S183S (TCT→TCA)	unknown →	IncF plasmid conjugative transfer protein TraG
T→A	35.0%	A192A (GCT→GCA)	unknown →	IncF plasmid conjugative transfer protein TraG
T→C	45.9%	D202D (GAT→GAC)	unknown →	IncF plasmid conjugative transfer protein TraG
T→C	40.6%	L221L (CTT→CTC)	unknown →	IncF plasmid conjugative transfer protein TraG
G→T	36.7%	L249L (CTG→CTT)	unknown →	IncF plasmid conjugative transfer protein TraG
C→T	37.3%	S283S (AGC→AGT)	unknown →	IncF plasmid conjugative transfer protein TraG
A→G	40.0%	A289A (GCA→GCG)	unknown →	IncF plasmid conjugative transfer protein TraG
C→G	43.8%	G293G (GGC→GGG)	unknown →	IncF plasmid conjugative transfer protein TraG
T→C	42.9%	D294D (GAT→GAC)	unknown →	IncF plasmid conjugative transfer protein TraG
C→T	42.7%	T295T (ACC→ACT)	unknown →	IncF plasmid conjugative transfer protein TraG
C→G	43.5%	I301M (ATC→ATG)	unknown →	IncF plasmid conjugative transfer protein TraG
C→A	43.8%	T304T (ACC→ACA)	unknown →	IncF plasmid conjugative transfer protein TraG
C→T	62.5%	N350N (AAC→AAT)	unknown →	IncF plasmid conjugative transfer protein TraG
C→T	68.4%	L357L (CTA→TTA)	unknown →	IncF plasmid conjugative transfer protein TraG
C→T	63.2%	V392V (GTC→GTT)	unknown →	IncF plasmid conjugative transfer protein TraG
C→T	76.1%	P420P (CCC→CCT)	unknown →	IncF plasmid conjugative transfer protein TraG
G→A	76.9%	G430G (GGG→GGA)	unknown →	IncF plasmid conjugative transfer protein TraG
T→C	76.6%	A432A (GCT→GCC)	unknown →	IncF plasmid conjugative transfer protein TraG
A→T	71.6%	S442S (TCA→TCT)	unknown →	IncF plasmid conjugative transfer protein TraG
G→C	74.5%	S443S (TCG→TCC)	unknown →	IncF plasmid conjugative transfer protein TraG
C→T	74.9%	L445L (CTC→CTT)	unknown →	IncF plasmid conjugative transfer protein TraG
A→G	75.0%	S446G (AGT→GGT)	unknown →	IncF plasmid conjugative transfer protein TraG
T→G	74.1%	A451A (GCT→GCG)	unknown →	IncF plasmid conjugative transfer protein TraG
C→T	71.3%	A452A (GCC→GCT)	unknown →	IncF plasmid conjugative transfer protein TraG
C→T	70.6%	D457D (GAC→GAT)	unknown →	IncF plasmid conjugative transfer protein TraG
G→C	69.2%	G458G (GGG→GGC)	unknown →	IncF plasmid conjugative transfer protein TraG
T→G	70.2%	S461S (TCT→TCG)	unknown →	IncF plasmid conjugative transfer protein TraG
C→T	70.1%	F462F (TTC→TTT)	unknown →	IncF plasmid conjugative transfer protein TraG
G→A	68.0%	G493G (GGG→GGA)	unknown →	IncF plasmid conjugative transfer protein TraG
T→C	67.4%	G502G (GGT→GGC)	unknown →	IncF plasmid conjugative transfer protein TraG
G→T	48.9%	T201T (ACG→ACT)	unknown →	IncF plasmid conjugative transfer surface exclusion protein TraT
G→A	48.9%	Q206Q (CAG→CAA)	unknown →	IncF plasmid conjugative transfer surface exclusion protein TraT
G→A	44.2%	V213I (GTC→ATC)	unknown →	IncF plasmid conjugative transfer surface exclusion protein TraT
T→C	35.2%	intergenic (+162/‑30)	unknown → / → unknown	IncF plasmid conjugative transfer surface exclusion protein TraT/hypothetical protein
G→A	35.3%	D11N (GAT→AAT)	unknown →	hypothetical protein
A→G	46.7%	E28G (GAA→GGA)	unknown →	hypothetical protein
T→A	53.3%	F45I (TTC→ATC)	unknown →	hypothetical protein
T→C	49.4%	I60I (ATT→ATC)	unknown →	hypothetical protein
A→C	49.2%	V63V (GTA→GTC)	unknown →	hypothetical protein
T→C	47.3%	F65F (TTT→TTC)	unknown →	hypothetical protein
A→C	46.4%	R66R (AGA→CGA)	unknown →	hypothetical protein
A→G	46.5%	K67K (AAA→AAG)	unknown →	hypothetical protein
G→A	42.6%	G74G (GGG→GGA)	unknown →	hypothetical protein
T→C	37.7%	V80A (GTG→GCG)	unknown →	hypothetical protein
A→G	71.1%	Q206Q (CAA→CAG)	unknown →	hypothetical protein
T→C	61.4%	F3F (TTT→TTC)	unknown →	IncF plasmid conjugative transfer protein TraD
T→C	64.1%	G11G (GGT→GGC)	unknown →	IncF plasmid conjugative transfer protein TraD
G→A	65.2%	G42G (GGG→GGA)	unknown →	IncF plasmid conjugative transfer protein TraD
Δ6 bp	100%	coding (721‑726/882 nt)	unknown ←	Class A beta‑lactamase (EC 3.5.2.6) => KPC family, carbapenem‑hydrolyzing
C→A	12.9%	R125S (CGT→AGT)	unknown →	Succinate‑semialdehyde dehydrogenase [NAD] (EC 1.2.1.24); Succinate‑semialdehyde dehydrogenase [NADP+] (EC 1.2.1.79)
C→T	11.8%	A20T (GCC→ACC)	unknown ←	ABC transporter, substrate‑binding protein (cluster 5, nickel/peptides/opines)
T→G	15.4%	M13L (ATG→CTG)	unknown ←	Inhibitor of vertebrate c‑type lysozyme, outer membrane => MliC
G→A	27.7%	R99Q (CGG→CAG)	unknown →	Mobile element protein
T→C	35.7%	W112R (TGG→CGG)	unknown →	Mobile element protein
G→A	51.2%	R238Q (CGA→CAA)	unknown →	Mobile element protein
T→C	40.0%	intergenic (‑23/+70)	unknown ← / ← unknown	5S rRNA ## 5S ribosomal RNA/LSU rRNA ## 23S rRNA, large subunit ribosomal RNA
C→T	19.2%	intergenic (‑62/+31)	unknown ← / ← unknown	5S rRNA ## 5S ribosomal RNA/LSU rRNA ## 23S rRNA, large subunit ribosomal RNA
C→T	63.5%	intergenic (‑70/+23)	unknown ← / ← unknown	5S rRNA ## 5S ribosomal RNA/LSU rRNA ## 23S rRNA, large subunit ribosomal RNA
C→T	10.9%	intergenic (‑71/+22)	unknown ← / ← unknown	5S rRNA ## 5S ribosomal RNA/LSU rRNA ## 23S rRNA, large subunit ribosomal RNA
G→A	38.1%	noncoding (2825/2904 nt)	unknown ←	LSU rRNA ## 23S rRNA, large subunit ribosomal RNA
C→T	38.8%	noncoding (2817/2904 nt)	unknown ←	LSU rRNA ## 23S rRNA, large subunit ribosomal RNA
T→C	18.3%	noncoding (1593/2904 nt)	unknown ←	LSU rRNA ## 23S rRNA, large subunit ribosomal RNA
G→A	42.9%	noncoding (1592/2904 nt)	unknown ←	LSU rRNA ## 23S rRNA, large subunit ribosomal RNA
G→A	39.0%	noncoding (1528/2904 nt)	unknown ←	LSU rRNA ## 23S rRNA, large subunit ribosomal RNA
C→T	28.1%	noncoding (1483/2904 nt)	unknown ←	LSU rRNA ## 23S rRNA, large subunit ribosomal RNA
A→T	8.9%	noncoding (1227/2904 nt)	unknown ←	LSU rRNA ## 23S rRNA, large subunit ribosomal RNA
C→G	8.9%	noncoding (1226/2904 nt)	unknown ←	LSU rRNA ## 23S rRNA, large subunit ribosomal RNA
G→C	9.0%	noncoding (1217/2904 nt)	unknown ←	LSU rRNA ## 23S rRNA, large subunit ribosomal RNA
T→A	9.0%	noncoding (1216/2904 nt)	unknown ←	LSU rRNA ## 23S rRNA, large subunit ribosomal RNA
A→G	27.4%	noncoding (844/2904 nt)	unknown ←	LSU rRNA ## 23S rRNA, large subunit ribosomal RNA
C→T	51.3%	noncoding (452/2904 nt)	unknown ←	LSU rRNA ## 23S rRNA, large subunit ribosomal RNA
G→A	14.7%	noncoding (357/2904 nt)	unknown ←	LSU rRNA ## 23S rRNA, large subunit ribosomal RNA
C→T	40.7%	noncoding (291/2904 nt)	unknown ←	LSU rRNA ## 23S rRNA, large subunit ribosomal RNA
C→T	14.6%	noncoding (259/2904 nt)	unknown ←	LSU rRNA ## 23S rRNA, large subunit ribosomal RNA
C→T	38.0%	noncoding (144/2904 nt)	unknown ←	LSU rRNA ## 23S rRNA, large subunit ribosomal RNA
A→G	37.7%	noncoding (143/2904 nt)	unknown ←	LSU rRNA ## 23S rRNA, large subunit ribosomal RNA
T→C	35.7%	noncoding (136/2904 nt)	unknown ←	LSU rRNA ## 23S rRNA, large subunit ribosomal RNA
G→A	35.9%	noncoding (135/2904 nt)	unknown ←	LSU rRNA ## 23S rRNA, large subunit ribosomal RNA
T→C	36.6%	noncoding (104/2904 nt)	unknown ←	LSU rRNA ## 23S rRNA, large subunit ribosomal RNA
+TTCA	55.2%	intergenic (‑17/+162)	unknown ← / ← unknown	LSU rRNA ## 23S rRNA, large subunit ribosomal RNA/tRNA‑Glu‑TTC
9 bp→21 bp	26.2%	intergenic (‑18/+153)	unknown ← / ← unknown	LSU rRNA ## 23S rRNA, large subunit ribosomal RNA/tRNA‑Glu‑TTC
G→A	22.0%	intergenic (‑46/+38)	unknown ← / ← unknown	tRNA‑Glu‑TTC/SSU rRNA ## 16S rRNA, small subunit ribosomal RNA
T→G	17.5%	noncoding (1138/1545 nt)	unknown ←	SSU rRNA ## 16S rRNA, small subunit ribosomal RNA
A→G	17.3%	noncoding (1137/1545 nt)	unknown ←	SSU rRNA ## 16S rRNA, small subunit ribosomal RNA
T→A	37.3%	noncoding (1021/1545 nt)	unknown ←	SSU rRNA ## 16S rRNA, small subunit ribosomal RNA
C→G	38.2%	noncoding (1020/1545 nt)	unknown ←	SSU rRNA ## 16S rRNA, small subunit ribosomal RNA
G→C	37.5%	noncoding (1011/1545 nt)	unknown ←	SSU rRNA ## 16S rRNA, small subunit ribosomal RNA
A→T	38.2%	noncoding (1010/1545 nt)	unknown ←	SSU rRNA ## 16S rRNA, small subunit ribosomal RNA
G→A	34.9%	noncoding (621/1545 nt)	unknown ←	SSU rRNA ## 16S rRNA, small subunit ribosomal RNA
C→A	36.1%	noncoding (476/1545 nt)	unknown ←	SSU rRNA ## 16S rRNA, small subunit ribosomal RNA
C→T	36.1%	noncoding (475/1545 nt)	unknown ←	SSU rRNA ## 16S rRNA, small subunit ribosomal RNA
A→G	35.6%	noncoding (474/1545 nt)	unknown ←	SSU rRNA ## 16S rRNA, small subunit ribosomal RNA
C→T	26.4%	noncoding (460/1545 nt)	unknown ←	SSU rRNA ## 16S rRNA, small subunit ribosomal RNA
C→A	26.1%	noncoding (458/1545 nt)	unknown ←	SSU rRNA ## 16S rRNA, small subunit ribosomal RNA
G→A	11.5%	noncoding (184/1545 nt)	unknown ←	SSU rRNA ## 16S rRNA, small subunit ribosomal RNA
T→C	10.2%	noncoding (168/1545 nt)	unknown ←	SSU rRNA ## 16S rRNA, small subunit ribosomal RNA
C→T	65.2%	L721L (CTG→TTG)	unknown →	IncF plasmid conjugative transfer DNA‑nicking and unwinding protein TraI
C→T	60.0%	L750L (CTG→TTG)	unknown →	IncF plasmid conjugative transfer DNA‑nicking and unwinding protein TraI
C→T	59.2%	T752T (ACC→ACT)	unknown →	IncF plasmid conjugative transfer DNA‑nicking and unwinding protein TraI
A→T	56.7%	T754T (ACA→ACT)	unknown →	IncF plasmid conjugative transfer DNA‑nicking and unwinding protein TraI
G→A	75.7%	P989P (CCG→CCA)	unknown →	IncF plasmid conjugative transfer DNA‑nicking and unwinding protein TraI
G→T	68.9%	L997L (CTG→CTT)	unknown →	IncF plasmid conjugative transfer DNA‑nicking and unwinding protein TraI
A→G	100%	G1002G (GGA→GGG)	unknown →	IncF plasmid conjugative transfer DNA‑nicking and unwinding protein TraI
G→A	68.4%	G1003E (GGG→GAG)	unknown →	IncF plasmid conjugative transfer DNA‑nicking and unwinding protein TraI
A→T	70.2%	G1023G (GGA→GGT)	unknown →	IncF plasmid conjugative transfer DNA‑nicking and unwinding protein TraI
G→C	74.0%	T1044T (ACG→ACC)	unknown →	IncF plasmid conjugative transfer DNA‑nicking and unwinding protein TraI
G→T	74.4%	R1049R (CGG→CGT)	unknown →	IncF plasmid conjugative transfer DNA‑nicking and unwinding protein TraI
T→C	68.8%	G1064G (GGT→GGC)	unknown →	IncF plasmid conjugative transfer DNA‑nicking and unwinding protein TraI
T→G	62.2%	P1071P (CCT→CCG)	unknown →	IncF plasmid conjugative transfer DNA‑nicking and unwinding protein TraI
A→T	55.2%	V1090V (GTA→GTT)	unknown →	IncF plasmid conjugative transfer DNA‑nicking and unwinding protein TraI
A→G	57.8%	A1092A (GCA→GCG)	unknown →	IncF plasmid conjugative transfer DNA‑nicking and unwinding protein TraI
T→A	61.9%	A1096A (GCT→GCA)	unknown →	IncF plasmid conjugative transfer DNA‑nicking and unwinding protein TraI
C→A	72.0%	R1172S (CGT→AGT)	unknown →	IncF plasmid conjugative transfer DNA‑nicking and unwinding protein TraI
G→A	74.4%	E1176E (GAG→GAA)	unknown →	IncF plasmid conjugative transfer DNA‑nicking and unwinding protein TraI
T→G	76.7%	R1183R (CGT→CGG)	unknown →	IncF plasmid conjugative transfer DNA‑nicking and unwinding protein TraI
T→G	73.3%	V1186V (GTT→GTG)	unknown →	IncF plasmid conjugative transfer DNA‑nicking and unwinding protein TraI
T→C	73.5%	R1187R (CGT→CGC)	unknown →	IncF plasmid conjugative transfer DNA‑nicking and unwinding protein TraI
T→G	70.2%	L1189L (CTT→CTG)	unknown →	IncF plasmid conjugative transfer DNA‑nicking and unwinding protein TraI
A→C	65.1%	T1194T (ACA→ACC)	unknown →	IncF plasmid conjugative transfer DNA‑nicking and unwinding protein TraI
A→T	65.7%	intergenic (+21/‑59)	unknown → / → unknown	IncF plasmid conjugative transfer DNA‑nicking and unwinding protein TraI/IncF plasmid conjugative transfer pilin acetylase TraX
T→A	63.6%	intergenic (+60/‑20)	unknown → / → unknown	IncF plasmid conjugative transfer DNA‑nicking and unwinding protein TraI/IncF plasmid conjugative transfer pilin acetylase TraX
+A	100%	intergenic (+71/‑9)	unknown → / → unknown	IncF plasmid conjugative transfer DNA‑nicking and unwinding protein TraI/IncF plasmid conjugative transfer pilin acetylase TraX
T→C	56.2%	intergenic (+79/‑1)	unknown → / → unknown	IncF plasmid conjugative transfer DNA‑nicking and unwinding protein TraI/IncF plasmid conjugative transfer pilin acetylase TraX
T→C	43.5%	Y5H (TAC→CAC)	unknown →	IncF plasmid conjugative transfer pilin acetylase TraX
T→C	57.2%	intergenic (‑647/–)	unknown ← / –	hypothetical protein/–
A→G	40.9%	intergenic (‑728/–)	unknown ← / –	hypothetical protein/–
C→T	58.6%	intergenic (‑745/–)	unknown ← / –	hypothetical protein/–
C→T	36.6%	intergenic (‑758/–)	unknown ← / –	hypothetical protein/–
A→G	27.4%	intergenic (‑839/–)	unknown ← / –	hypothetical protein/–
G→A	12.9%	G349G (GGC→GGT)	unknown ←	ATP‑dependent DNA helicase RecG (EC 3.6.4.12)
T→C	66.7%	intergenic (‑1446/‑6)	unknown ← / → unknown	transposase IS66/Mobile element protein
T→C	6.8%	Q364R (CAG→CGG)	unknown ←	Mobile element protein
C→G	26.1%	intergenic (–/‑731)	– / → unknown	–/hypothetical protein
T→C	41.2%	V46V (GTT→GTC)	unknown →	IncF plasmid conjugative transfer fertility inhibition protein FinO
A→G	46.3%	R67R (CGA→CGG)	unknown →	IncF plasmid conjugative transfer fertility inhibition protein FinO
A→G	29.4%	intergenic (+340/‑202)	unknown → / → unknown	IncF plasmid conjugative transfer fertility inhibition protein FinO/hypothetical protein
C→T	27.1%	intergenic (+417/‑125)	unknown → / → unknown	IncF plasmid conjugative transfer fertility inhibition protein FinO/hypothetical protein
C→T	33.3%	intergenic (+503/‑39)	unknown → / → unknown	IncF plasmid conjugative transfer fertility inhibition protein FinO/hypothetical protein
C→A	34.0%	A51A (GCC→GCA)	unknown →	hypothetical protein
T→C	32.0%	G52G (GGT→GGC)	unknown →	hypothetical protein
G→T	31.6%	L53L (CTG→CTT)	unknown →	hypothetical protein
G→A	40.0%	V102M (GTG→ATG)	unknown →	hypothetical protein
T→G	28.8%	V184G (GTA→GGA)	unknown →	YihA
G→C	27.7%	R190R (CGG→CGC)	unknown →	YihA
A→G	27.7%	E191G (GAA→GGA)	unknown →	YihA
G→A	28.9%	G193D (GGT→GAT)	unknown →	YihA
T→A	27.3%	A194A (GCT→GCA)	unknown →	YihA
A→C	27.3%	E195A (GAA→GCA) ‡	unknown →	YihA
A→C	27.3%	E195D (GAA→GAC) ‡	unknown →	YihA
G→C	29.2%	S200T (AGC→ACC)	unknown →	YihA
T→G	28.6%	V201G (GTT→GGT)	unknown →	YihA
A→T	27.2%	K203N (AAA→AAT)	unknown →	YihA
A→G	27.6%	K207E (AAG→GAG)	unknown →	YihA
G→C	23.1%	S209T (AGC→ACC) ‡	unknown →	YihA
C→T	23.6%	S209S (AGC→AGT) ‡	unknown →	YihA
A→G	26.8%	H211R (CAC→CGC)	unknown →	YihA
A→T	28.9%	K214N (AAA→AAT)	unknown →	YihA
A→C	39.7%	L40L (CTA→CTC)	unknown →	FIG00243524: hypothetical protein
G→A	42.4%	M45I (ATG→ATA)	unknown →	FIG00243524: hypothetical protein
G→A	34.0%	D65N (GAT→AAT)	unknown →	FIG00243524: hypothetical protein
C→T	25.0%	intergenic (+29/‑66)	unknown → / → unknown	FIG00243524: hypothetical protein/Endonuclease
A→C	34.5%	Y14S (TAC→TCC)	unknown →	Endonuclease
C→A	39.2%	P24P (CCC→CCA)	unknown →	Endonuclease
G→C	57.1%	Q630E (CAA→GAA)	unknown ←	IncF plasmid conjugative transfer protein TraD
T→C	55.2%	T624A (ACA→GCA)	unknown ←	IncF plasmid conjugative transfer protein TraD
T→C	53.3%	A623A (GCA→GCG)	unknown ←	IncF plasmid conjugative transfer protein TraD
A→C	55.8%	S619A (TCC→GCC)	unknown ←	IncF plasmid conjugative transfer protein TraD
C→T	56.8%	A611T (GCT→ACT)	unknown ←	IncF plasmid conjugative transfer protein TraD
A→C	54.3%	V596G (GTC→GGC)	unknown ←	IncF plasmid conjugative transfer protein TraD
A→G	48.9%	S592P (TCC→CCC)	unknown ←	IncF plasmid conjugative transfer protein TraD
T→C	54.2%	T588A (ACA→GCA)	unknown ←	IncF plasmid conjugative transfer protein TraD
T→C	52.0%	E583E (GAA→GAG)	unknown ←	IncF plasmid conjugative transfer protein TraD
A→G	51.9%	I577T (ATA→ACA)	unknown ←	IncF plasmid conjugative transfer protein TraD
C→A	51.1%	A573S (GCG→TCG)	unknown ←	IncF plasmid conjugative transfer protein TraD
T→G	41.0%	E569A (GAA→GCA)	unknown ←	IncF plasmid conjugative transfer protein TraD
C→A	41.0%	P568P (CCG→CCT)	unknown ←	IncF plasmid conjugative transfer protein TraD
A→T	40.9%	S567T (TCT→ACT)	unknown ←	IncF plasmid conjugative transfer protein TraD
T→C	40.0%	T565T (ACA→ACG)	unknown ←	IncF plasmid conjugative transfer protein TraD
G→T	39.5%	D563E (GAC→GAA) ‡	unknown ←	IncF plasmid conjugative transfer protein TraD
T→A	39.4%	D563V (GAC→GTC) ‡	unknown ←	IncF plasmid conjugative transfer protein TraD
T→G	41.0%	Q558P (CAG→CCG)	unknown ←	IncF plasmid conjugative transfer protein TraD
A→G	41.0%	S557S (AGT→AGC)	unknown ←	IncF plasmid conjugative transfer protein TraD
C→T	44.4%	G550S (GGT→AGT)	unknown ←	IncF plasmid conjugative transfer protein TraD
T→C	43.8%	N546D (AAC→GAC)	unknown ←	IncF plasmid conjugative transfer protein TraD
G→T	51.6%	P542P (CCC→CCA)	unknown ←	IncF plasmid conjugative transfer protein TraD
A→G	46.5%	S540P (TCC→CCC)	unknown ←	IncF plasmid conjugative transfer protein TraD
G→T	46.4%	A539E (GCA→GAA)	unknown ←	IncF plasmid conjugative transfer protein TraD
C→T	50.0%	A537T (GCG→ACG)	unknown ←	IncF plasmid conjugative transfer protein TraD
A→C	46.4%	T534T (ACT→ACG)	unknown ←	IncF plasmid conjugative transfer protein TraD
T→G	46.7%	R530R (AGG→CGG)	unknown ←	IncF plasmid conjugative transfer protein TraD
C→G	55.2%	A521A (GCG→GCC)	unknown ←	IncF plasmid conjugative transfer protein TraD
T→C	54.0%	E520E (GAA→GAG)	unknown ←	IncF plasmid conjugative transfer protein TraD
A→G	55.7%	L518L (TTG→CTG)	unknown ←	IncF plasmid conjugative transfer protein TraD
C→T	57.8%	A513A (GCG→GCA)	unknown ←	IncF plasmid conjugative transfer protein TraD
C→T	66.0%	K487K (AAG→AAA)	unknown ←	IncF plasmid conjugative transfer protein TraD
T→C	64.9%	P482P (CCA→CCG)	unknown ←	IncF plasmid conjugative transfer protein TraD
C→T	18.2%	intergenic (‑147/‑111)	unknown ← / → unknown	Cytosol nonspecific dipeptidase (EC 3.4.13.18)/Xanthine‑guanine phosphoribosyltransferase (EC 2.4.2.22)
G→A	12.9%	A97V (GCC→GTC)	unknown ←	ABC transporter‑like system, substrate‑binding protein (cluster 4, leucine/isoleucine/valine/benzoate)
G→A	10.5%	A625T (GCG→ACG)	unknown →	tail length tape‑measure protein 1
C→T	13.3%	A169T (GCA→ACA)	unknown ←	hypothetical protein
G→A	32.6%	G76G (GGC→GGT)	unknown ←	Class A beta‑lactamase (EC 3.5.2.6) => TEM family
T→C	69.2%	T9A (ACC→GCC)	unknown ←	Class A beta‑lactamase (EC 3.5.2.6) => TEM family
A→G	68.4%	F6F (TTT→TTC)	unknown ←	Class A beta‑lactamase (EC 3.5.2.6) => TEM family
C→T	66.7%	intergenic (‑34/+149)	unknown ← / ← unknown	Class A beta‑lactamase (EC 3.5.2.6) => TEM family/Phage integrase, site‑specific serine recombinase
A→G	21.1%	intergenic (–/‑717)	– / → unknown	–/Insertion element IS407 (Burkholderia multivorans) transposase
G→C	53.1%	R20S (AGG→AGC)	unknown →	T6SS component TssC (ImpC/VipB)
T→C	53.9%	S37P (TCG→CCG)	unknown →	T6SS component TssC (ImpC/VipB)
C→T	58.0%	R40C (CGC→TGC)	unknown →	T6SS component TssC (ImpC/VipB)
C→T	53.8%	R74R (CGC→CGT)	unknown →	T6SS component TssC (ImpC/VipB)
G→C	44.2%	L162L (CTG→CTC)	unknown →	T6SS component TssC (ImpC/VipB)
G→C	54.0%	A206A (GCG→GCC)	unknown →	T6SS component TssC (ImpC/VipB)
C→T	39.3%	T253T (ACC→ACT)	unknown →	T6SS component TssC (ImpC/VipB)
T→C	39.7%	G260G (GGT→GGC)	unknown →	T6SS component TssC (ImpC/VipB)
T→G	40.0%	G268G (GGT→GGG)	unknown →	T6SS component TssC (ImpC/VipB)
T→C	36.9%	G273G (GGT→GGC)	unknown →	T6SS component TssC (ImpC/VipB)
C→T	39.9%	D275D (GAC→GAT)	unknown →	T6SS component TssC (ImpC/VipB)
A→G	39.7%	K289K (AAA→AAG)	unknown →	T6SS component TssC (ImpC/VipB)
T→C	39.4%	G290G (GGT→GGC)	unknown →	T6SS component TssC (ImpC/VipB)
A→T	43.3%	A306A (GCA→GCT)	unknown →	T6SS component TssC (ImpC/VipB)
A→G	36.6%	P325P (CCA→CCG)	unknown →	T6SS component TssC (ImpC/VipB)
C→T	42.3%	A347V (GCG→GTG)	unknown →	T6SS component TssC (ImpC/VipB)
T→C	36.7%	Y411Y (TAT→TAC)	unknown →	T6SS component TssC (ImpC/VipB)
C→T	23.5%	V159I (GTC→ATC)	unknown ←	Lipid‑A‑disaccharide synthase (EC 2.4.1.182)
A→G	19.7%	N217S (AAC→AGC)	unknown →	Peptidylprolyl isomerase, FKBP‑type (EC 5.2.1.8)
G→A	45.5%	A246T (GCT→ACT)	unknown →	Peptidylprolyl isomerase, FKBP‑type (EC 5.2.1.8)
G→T	47.2%	A252A (GCG→GCT)	unknown →	Peptidylprolyl isomerase, FKBP‑type (EC 5.2.1.8)
G→A	45.8%	R254R (CGG→CGA)	unknown →	Peptidylprolyl isomerase, FKBP‑type (EC 5.2.1.8)
A→G	35.7%	K270K (AAA→AAG)	unknown →	Peptidylprolyl isomerase, FKBP‑type (EC 5.2.1.8)
A→G	29.9%	N273S (AAC→AGC)	unknown →	Peptidylprolyl isomerase, FKBP‑type (EC 5.2.1.8)
C→A	30.5%	V164F (GTT→TTT)	unknown ←	Mobile element protein
G→A	65.7%	F217F (TTC→TTT)	unknown ←	IncF plasmid conjugative transfer pilus assembly protein TraC
C→A	69.8%	A214A (GCG→GCT)	unknown ←	IncF plasmid conjugative transfer pilus assembly protein TraC
A→G	76.2%	G204G (GGT→GGC)	unknown ←	IncF plasmid conjugative transfer pilus assembly protein TraC
C→T	72.7%	E201E (GAG→GAA)	unknown ←	IncF plasmid conjugative transfer pilus assembly protein TraC
G→A	74.2%	D194D (GAC→GAT)	unknown ←	IncF plasmid conjugative transfer pilus assembly protein TraC
A→G	70.2%	L191L (CTT→CTC)	unknown ←	IncF plasmid conjugative transfer pilus assembly protein TraC
C→A	49.2%	V125V (GTG→GTT)	unknown ←	IncF plasmid conjugative transfer pilus assembly protein TraC
G→A	49.1%	G119G (GGC→GGT)	unknown ←	IncF plasmid conjugative transfer pilus assembly protein TraC
G→C	45.4%	V105V (GTC→GTG)	unknown ←	IncF plasmid conjugative transfer pilus assembly protein TraC
A→C	45.4%	S104S (TCT→TCG)	unknown ←	IncF plasmid conjugative transfer pilus assembly protein TraC
G→A	41.1%	F92F (TTC→TTT)	unknown ←	IncF plasmid conjugative transfer pilus assembly protein TraC
C→T	46.1%	D74N (GAT→AAT)	unknown ←	IncF plasmid conjugative transfer pilus assembly protein TraC
C→T	41.5%	P74P (CCG→CCA)	unknown ←	Outer membrane porin KPN_04057/KPN_04724
C→G	54.7%	V57V (GTG→GTC)	unknown ←	Outer membrane porin KPN_04057/KPN_04724
A→C	54.7%	A56A (GCT→GCG)	unknown ←	Outer membrane porin KPN_04057/KPN_04724
G→A	64.3%	V108M (GTG→ATG)	unknown →	IncF plasmid conjugative transfer DNA‑nicking and unwinding protein TraI
G→C	54.4%	G133G (GGG→GGC)	unknown →	IncF plasmid conjugative transfer DNA‑nicking and unwinding protein TraI
G→T	46.9%	Q157H (CAG→CAT)	unknown →	IncF plasmid conjugative transfer DNA‑nicking and unwinding protein TraI
C→A	50.7%	S161S (TCC→TCA)	unknown →	IncF plasmid conjugative transfer DNA‑nicking and unwinding protein TraI
C→T	52.2%	P164P (CCC→CCT)	unknown →	IncF plasmid conjugative transfer DNA‑nicking and unwinding protein TraI
T→C	56.5%	V172V (GTT→GTC)	unknown →	IncF plasmid conjugative transfer DNA‑nicking and unwinding protein TraI
C→A	69.8%	A197A (GCC→GCA)	unknown →	IncF plasmid conjugative transfer DNA‑nicking and unwinding protein TraI
C→G	71.4%	T198S (ACC→AGC)	unknown →	IncF plasmid conjugative transfer DNA‑nicking and unwinding protein TraI
T→G	73.9%	S211A (TCC→GCC)	unknown →	IncF plasmid conjugative transfer DNA‑nicking and unwinding protein TraI
T→C	75.0%	D217D (GAT→GAC)	unknown →	IncF plasmid conjugative transfer DNA‑nicking and unwinding protein TraI
G→A	58.0%	A303T (GCG→ACG)	unknown →	IncF plasmid conjugative transfer DNA‑nicking and unwinding protein TraI
G→A	10.0%	intergenic (+55/‑28)	unknown → / → unknown	Isochorismate synthase (EC 5.4.4.2) @ Menaquinone‑specific isochorismate synthase (EC 5.4.4.2)/2‑succinyl‑5‑enolpyruvyl‑6‑hydroxy‑3‑ cyclohexene‑1‑carboxylic‑acid synthase (EC 2.2.1.9)
T→C	41.9%	intergenic (–/‑67)	– / → unknown	–/IS1 protein InsB
G→C	34.6%	A2P (GCG→CCG)	unknown →	IS1 protein InsB
C→T	47.8%	L7F (CTT→TTT)	unknown →	IS1 protein InsB
C→T	7.2%	G127D (GGC→GAC) ‡	unknown ←	Mobile element protein
C→T	6.9%	G127S (GGC→AGC) ‡	unknown ←	Mobile element protein
C→A	10.2%	R36L (CGG→CTG)	unknown ←	Mobile element protein
T→C	42.1%	intergenic (–/–)	– / –	–/–
C→T	16.4%	intergenic (–/–)	– / –	–/–
G→C	8.4%	intergenic (–/+183)	– / ← unknown	–/D‑serine/D‑alanine/glycine transporter
C→T	8.7%	intergenic (–/+179)	– / ← unknown	–/D‑serine/D‑alanine/glycine transporter
G→T	42.1%	intergenic (–/+151)	– / ← unknown	–/D‑serine/D‑alanine/glycine transporter
G→A	31.3%	intergenic (–/+137)	– / ← unknown	–/D‑serine/D‑alanine/glycine transporter
+A	29.0%	intergenic (–/+136)	– / ← unknown	–/D‑serine/D‑alanine/glycine transporter
+A	25.8%	intergenic (–/+136)	– / ← unknown	–/D‑serine/D‑alanine/glycine transporter
G→A	35.6%	intergenic (–/+135)	– / ← unknown	–/D‑serine/D‑alanine/glycine transporter
G→A	41.6%	intergenic (–/+130)	– / ← unknown	–/D‑serine/D‑alanine/glycine transporter
+141 bp	43.5%	intergenic (–/+110)	– / ← unknown	–/D‑serine/D‑alanine/glycine transporter
Δ1 bp	14.8%	intergenic (–/+88)	– / ← unknown	–/D‑serine/D‑alanine/glycine transporter
Δ1 bp	14.8%	intergenic (–/+87)	– / ← unknown	–/D‑serine/D‑alanine/glycine transporter
G→A	15.4%	P616S (CCG→TCG)	unknown ←	ATP‑dependent helicase HrpA
G→A	14.3%	L337F (CTC→TTC)	unknown ←	3‑oxoadipyl‑CoA thiolase (EC 2.3.1.174) @ 3‑oxo‑5,6‑dehydrosuberyl‑CoA thiolase (EC 2.3.1.223)
C→A	43.2%	L97F (TTG→TTT)	unknown ←	Transposase
G→T	42.8%	F82L (TTC→TTA)	unknown ←	Transposase
A→G	33.4%	V78V (GTT→GTC) ‡	unknown ←	Transposase
C→A	36.6%	V78F (GTT→TTT) ‡	unknown ←	Transposase
G→C	37.4%	Q75E (CAG→GAG)	unknown ←	Transposase
G→A	38.4%	S66L (TCG→TTG)	unknown ←	Transposase
G→A	38.4%	I65I (ATC→ATT)	unknown ←	Transposase
G→A	46.7%	R51R (CGC→CGT)	unknown ←	Transposase
C→A	47.4%	D37Y (GAT→TAT)	unknown ←	Transposase
C→G	48.6%	R9P (CGA→CCA) ‡	unknown ←	Transposase
G→T	48.6%	R9R (CGA→AGA) ‡	unknown ←	Transposase
G→A	48.6%	N4N (AAC→AAT)	unknown ←	Transposase
C→T	49.3%	intergenic (‑27/+339)	unknown ← / ← unknown	Transposase/Transposase, IS3/IS911 family
T→A	50.0%	intergenic (‑28/+338)	unknown ← / ← unknown	Transposase/Transposase, IS3/IS911 family
C→A	48.4%	intergenic (‑32/+334)	unknown ← / ← unknown	Transposase/Transposase, IS3/IS911 family
C→T	34.4%	intergenic (+145/+90)	unknown → / ← unknown	Predicted transcriptional regulator of the myo‑inositol catabolic operon/hypothetical protein
Δ1 bp	34.5%	intergenic (+147/+88)	unknown → / ← unknown	Predicted transcriptional regulator of the myo‑inositol catabolic operon/hypothetical protein
G→C	33.3%	intergenic (+158/+77)	unknown → / ← unknown	Predicted transcriptional regulator of the myo‑inositol catabolic operon/hypothetical protein
C→T	42.2%	intergenic (+199/+36)	unknown → / ← unknown	Predicted transcriptional regulator of the myo‑inositol catabolic operon/hypothetical protein
T→G	6.9%	E99A (GAA→GCA)	unknown ←	hypothetical protein
A→G	44.9%	A63A (GCT→GCC)	unknown ←	hypothetical protein
G→T	43.6%	P54T (CCG→ACG)	unknown ←	hypothetical protein
G→T	40.0%	P52T (CCA→ACA)	unknown ←	hypothetical protein
C→A	9.5%	R93L (CGG→CTG)	unknown ←	Mobile element protein
Δ293 bp	100%		unknown	unknown
(G)127→-1	100%	intergenic (–/–)	– / –	–/–
14 (0.550)	33.9%	intergenic (+16/+629)	unknown/unknown	hypothetical protein/Glycerate‑2‑kinase (EC 2.7.1.165)
		intergenic (+246/+399)	unknown/unknown	hypothetical protein/Glycerate‑2‑kinase (EC 2.7.1.165)
11 (0.450)	52.3%	coding (417/1773 nt)	unknown	hypothetical protein
		intergenic (‑116/‑50)	unknown/unknown	hypothetical protein/DNA invertase
10 (0.410)	49.9%	coding (429/1773 nt)	unknown	hypothetical protein
		intergenic (‑102/‑64)	unknown/unknown	hypothetical protein/DNA invertase
28 (1.560)	100%	intergenic (–/+146)	–/unknown	–/Uncharacterized MFS‑type transporter
		intergenic (–/+203)	–/unknown	–/D‑serine/D‑alanine/glycine transporter
14 (0.670)	100%	intergenic (–/‑1)	–/unknown	–/hypothetical protein
		intergenic (–/+272)	–/unknown	–/Mobile element protein
12 (0.580)	100%	intergenic (+87/–)	unknown/–	hypothetical protein/–
		intergenic (–/+272)	–/unknown	–/Mobile element protein
24 (1.170) +30 bp	67.2%	intergenic (+1/–)	unknown/–	Transposase/–
		intergenic (‑55/+311)	unknown/unknown	Transposase/Transposase, IS3/IS911 family
11 (0.450)	36.7%	coding (2071/3030 nt)	unknown	Transposase
		intergenic (‑1389/‑63)	unknown/unknown	transposase IS66/Mobile element protein
18 (0.650)	38.3%	coding (2071/3030 nt)	unknown	Transposase
		intergenic (–/–)	–/–	–/–
7 (0.370)	26.9%	coding (209/750 nt)	unknown	Transposase
		intergenic (–/–)	–/–	–/–
20 (1.250)	69.0%	coding (876/924 nt)	unknown	Mobile element protein
		intergenic (+136/–)	unknown/–	Transposase InsD for insertion element IS2/–
24 (0.860)	50.1%	intergenic (+74/‑69)	unknown/unknown	putative mobilisation protein/Transposase
		intergenic (–/‑700)	–/unknown	–/hypothetical protein
32 (0.250) +49 bp	37.5%	intergenic (‑5/+88)	unknown/unknown	5S rRNA ## 5S ribosomal RNA/LSU rRNA ## 23S rRNA, large subunit ribosomal RNA
		intergenic (‑51/+42)	unknown/unknown	5S rRNA ## 5S ribosomal RNA/LSU rRNA ## 23S rRNA, large subunit ribosomal RNA
31 (0.230) +43 bp	26.8%	intergenic (‑107/+72)	unknown/unknown	LSU rRNA ## 23S rRNA, large subunit ribosomal RNA/tRNA‑Glu‑TTC
		intergenic (‑42/+42)	unknown/unknown	tRNA‑Glu‑TTC/SSU rRNA ## 16S rRNA, small subunit ribosomal RNA
4 (0.190)	17.6%	intergenic (‑602/–)	unknown/–	hypothetical protein/–
		intergenic (–/–)	–/–	–/–
31 (1.290) +TGGCAAGGTGG	75.4%	intergenic (‑605/–)	unknown/–	hypothetical protein/–
		intergenic (‑889/–)	unknown/–	hypothetical protein/–
7 (0.300) +A	66.8%	intergenic (‑862/–)	unknown/–	hypothetical protein/–
		intergenic (–/–)	–/–	–/–
8 (0.310)	28.1%	intergenic (‑1389/‑63)	unknown/unknown	transposase IS66/Mobile element protein
		coding (1999/2550 nt)	unknown	Mobile element protein
3 (0.120)	26.1%	intergenic (‑1389/‑63)	unknown/unknown	transposase IS66/Mobile element protein
		intergenic (‑62/‑258)	unknown/unknown	Mobile element protein/Tryptophan synthase (indole‑salvaging) (EC 4.2.1.122)
18 (0.630)	36.0%	coding (1999/2550 nt)	unknown	Mobile element protein
		intergenic (–/–)	–/–	–/–
9 (0.290)	22.0%	coding (343/2550 nt)	unknown	Mobile element protein
		intergenic (–/‑700)	–/unknown	–/hypothetical protein
21 (0.680)	41.2%	coding (343/2550 nt)	unknown	Mobile element protein
		intergenic (‑35/–)	unknown/–	ABC‑F type ribosomal protection protein => Msr(E)/–
13 (0.450)	61.9%	intergenic (‑62/‑258)	unknown/unknown	Mobile element protein/Tryptophan synthase (indole‑salvaging) (EC 4.2.1.122)
		intergenic (–/–)	–/–	–/–
10 (0.360)	22.2%	intergenic (–/‑700)	–/unknown	–/hypothetical protein
		coding (545/861 nt)	unknown	Class A beta‑lactamase (EC 3.5.2.6) => TEM family
14 (1.020)	37.8%	intergenic (‑33/‑60)	unknown/unknown	Nickel/cobalt efflux transporter RcnA/Transcriptional repressor RcnR
		intergenic (–/–)	–/–	–/–
12 (0.430)	25.0%	coding (545/861 nt)	unknown	Class A beta‑lactamase (EC 3.5.2.6) => TEM family
		intergenic (‑35/–)	unknown/–	ABC‑F type ribosomal protection protein => Msr(E)/–
12 (0.410)	100%	intergenic (–/‑62)	–/unknown	–/Mobile element protein
		coding (1/438 nt)	unknown	IS1 protein InsB
17 (0.650) +GATG	41.2%	intergenic (+120/+115)	unknown/unknown	Predicted transcriptional regulator of the myo‑inositol catabolic operon/hypothetical protein
		coding (151/525 nt)	unknown	hypothetical protein
